# Supplementary material for: Distribution and preservation of the components of the engulfment. What is beyond representative genomes?
Source: PLoS One. 2021 Mar 2;16(3):e0246651. doi: 10.1371/journal.pone.0246651 (PMC7924749; doi:10.1371/journal.pone.0246651)
Supplement: S1 File — (XLSX) [file pone.0246651.s001.xlsx]

## Sheet: S1 Table
Bacillus subtilis subsp. subtilis 168
	Query KO	KEGG Gene ID	upstream			downstrem
			first	second	third	first	second	third
SpoIIIAA	K06390	bsu:BSU24430	K-----	K02356	K01262	K06391	K06392	K06393
SpoIIIAB	K06391	bsu:BSU24420	K06390	K-----	K02356	K06392	K06393	K06394
SpoIIIAC	K06392	bsu:BSU24410	K06391	K06390	K-----	K06393	K06394	K06395
SpoIIIAD	K06393	bsu:BSU24400	K06392	K06391	K06390	K06394	K06395	K06396
SpoIIIAE	K06394	bsu:BSU24390	K06393	K06392	K06391	K06395	K06396	K06397
SpoIIIAF	K06395	bsu:BSU24380	K06394	K06393	K06392	K06396	K06397	K02160
SpoIIIAG	K06396	bsu:BSU24370	K06395	K06394	K06393	K06397	K02160	K01961
SpoIIIAH	K06397	bsu:BSU24360	K06396	K06395	K06394	K02160	K01961	K-----
SpoIIQ	K06386	bsu:BSU36550	K03823	K-----	K-----	K-----	K19302	K04751
SpoIID	K06381	bsu:BSU36750	K00790	K-----	K-----	K07114	K07114	K-----
SpoIIM	K06384	bsu:BSU23530	K-----	K00027	K03315	K03711	K-----	K04763
SpoIIP	K06385	bsu:BSU25530	K06012	K02968	K02340	K-----	K03596	K-----
GerM	K06298	bsu:BSU28380	K01776	K-----	K01994	K00989	K02428	K07095
SpoIIB	K06380	bsu:BSU28060	K02236	K11754	K01873	K06287	K03630	K03569
Clostridioides difficile 630 (Clostridium difficile 630) (PCR-ribotype 012)
	Query KO	KEGG gene ID	upstream			downstrem
			first	second	third	first	second	third
SpoIIIAA	K06390	cdf:CD630_11920	K04041	K-----	K-----	K06391	K06392	K06393
SpoIIIAB	K06391	cdf:CD630_11930	K06390	K04041	K-----	K06392	K06393	K06394
SpoIIIAC	K06392	cdf:CD630_11940	K06391	K06390	K04041	K06393	K06394	K06395
SpoIIIAD	K06393	cdf:CD630_11950	K06392	K06391	K06390	K06394	K06395	K06396
SpoIIIAE	K06394	cdf:CD630_11960	K06393	K06392	K06391	K06395	K06396	K06397
SpoIIIAF	K06395	cdf:CD630_11970	K06394	K06393	K06392	K06396	K06397	K-----
SpoIIIAG	K06396	cdf:CD630_11980	K06395	K06394	K06393	K06397	K-----	K03625
SpoIIIAH	K06397	cdf:CD630_11990	K06396	K06395	K06394	K-----	K03625	K01409
SpoIIQ	K-----	cdf:CD630_01250	K06381	K00790	K-----	K06283	K03569	K02372
SpoIID	K06381	cdf:CD630_01240	K00790	K-----	K21028	K-----	K06283	K03569
SpoIIM	K06384	cdf:CD630_12210	K01515	K-----	K-----
SpoIIP	K06385	cdf:CD630_24690	K06012	K-----	K-----	K00974	K03596	K-----
GerM	NA	NA	NA	NA	NA	NA	NA	NA
SpoIIB	NA	NA	NA	NA	NA	NA	NA	NA

## Sheet: S2 Table
SpoIIIAA (KO6390)			SpoIIIAB (KO6391)			SpoIIIAC (KO6392)				red (operon spoIIIAA)					Definiton of the contextual KO
Id KOs	Frequency	Distrib	Id KO’s	Frequency	Distrib	Id KOs	Frequency	Distrib		blue (KO selected to search POs )					KOs	KO definitons
K-----	569	0.248906	K-----	436	0.185374	K06393	401	0.160657							K00014	aroE; shikimate dehydrogenase [EC:1.1.1.25]
K06392	376	0.164479	K06390	389	0.165391	K06394	396	0.158654							K00027	ME2, sfcA, maeA; malate dehydrogenase (oxaloacetate-decarboxylating) [EC:1.1.1.38]
K06393	371	0.162292	K06393	388	0.164966	K06390	394	0.157853							K00077	panE, apbA; 2-dehydropantoate 2-reductase [EC:1.1.1.169]
K06391	371	0.162292	K06392	388	0.164966	K06391	388	0.155449							K00121	frmA, ADH5, adhC; S-(hydroxymethyl)glutathione dehydrogenase / alcohol dehydrogenase [EC:1.1.1.284 1.1.1.1]
K02356	244	0.106737	K06394	382	0.162415	K-----	379	0.151843							K00138	aldB; aldehyde dehydrogenase [EC:1.2.1.-]
K01262	140	0.0612423	K02356	216	0.0918367	K06395	363	0.145433							K00177	korC, oorC; 2-oxoglutarate ferredoxin oxidoreductase subunit gamma [EC:1.2.7.3]
K03786	33	0.0144357	K01262	28	0.0119048	K02356	55	0.0220353							K00240	sdhB, frdB; succinate dehydrogenase / fumarate reductase, iron-sulfur subunit [EC:1.3.5.1 1.3.5.4]
K00928	29	0.0126859	K00928	16	0.00680272	K06396	20	0.00801282							K00259	ald; alanine dehydrogenase [EC:1.4.1.1]
K08097	14	0.00612423	K08097	12	0.00510204	K09769	8	0.00320513							K00286	proC; pyrroline-5-carboxylate reductase [EC:1.5.1.2]
K05979	9	0.00393701	K18682	8	0.00340136	K00928	8	0.00320513							K00343	nuoN; NADH-quinone oxidoreductase subunit N [EC:7.1.1.2]
K18682	8	0.00349956	K09769	8	0.00340136	K04041	8	0.00320513							K00459	ncd2, npd; nitronate monooxygenase [EC:1.13.12.16]
K09769	8	0.00349956	K12574	6	0.00255102	K01262	7	0.00280449							K00575	cheR; chemotaxis protein methyltransferase CheR [EC:2.1.1.80]
K06394	8	0.00349956	K04041	5	0.00212585	K12574	5	0.00200321							K00619	argA; amino-acid N-acetyltransferase [EC:2.3.1.1]
K03565	7	0.00306212	K09807	4	0.00170068	K00459	4	0.00160256							K00626	E2.3.1.9, atoB; acetyl-CoA C-acetyltransferase [EC:2.3.1.9]
K04041	5	0.00218723	K06395	4	0.00170068	K06397	4	0.00160256							K00681	ggt; gamma-glutamyltranspeptidase / glutathione hydrolase [EC:2.3.2.2 3.4.19.13]
K00891	5	0.00218723	K08221	3	0.00127551	K06306	3	0.00120192							K00688	PYG, glgP; glycogen phosphorylase [EC:2.4.1.1]
K09807	4	0.00174978	K06306	3	0.00127551	K01887	3	0.00120192							K00756	pdp; pyrimidine-nucleoside phosphorylase [EC:2.4.2.2]
K01887	4	0.00174978	K06133	3	0.00127551	K09807	3	0.00120192							K00790	murA; UDP-N-acetylglucosamine 1-carboxyvinyltransferase [EC:2.5.1.7]
K12574	3	0.00131234	K03786	3	0.00127551	K09768	2	0.000801282							K00891	E2.7.1.71, aroK, aroL; shikimate kinase [EC:2.7.1.71]
K06395	3	0.00131234	K09768	2	0.00085034	K07448	2	0.000801282							K00928	lysC; aspartate kinase [EC:2.7.2.4]
K06306	3	0.00131234	K07491	2	0.00085034	K06399	2	0.000801282							K00974	cca; tRNA nucleotidyltransferase (CCA-adding enzyme) [EC:2.7.7.72 3.1.3.- 3.1.4.-]
K01271	3	0.00131234	K07025	2	0.00085034	K03786	2	0.000801282							K00975	glgC; glucose-1-phosphate adenylyltransferase [EC:2.7.7.27]
K00014	3	0.00131234	K06396	2	0.00085034	K03553	2	0.000801282							K00981	E2.7.7.41, CDS1, CDS2, cdsA; phosphatidate cytidylyltransferase [EC:2.7.7.41]
K09768	2	0.000874891	K02015	2	0.00085034	K03530	2	0.000801282							K00989	rph; ribonuclease PH [EC:2.7.7.56]
K08221	2	0.000874891	K01990	2	0.00085034	K03466	2	0.000801282							K01077	E3.1.3.1, phoA, phoB; alkaline phosphatase [EC:3.1.3.1]
K07491	2	0.000874891	K01876	2	0.00085034	K03438	2	0.000801282							K01176	AMY, amyA, malS; alpha-amylase [EC:3.2.1.1]
K07025	2	0.000874891	K01077	2	0.00085034	K02897	2	0.000801282							K01183	E3.2.1.14; chitinase [EC:3.2.1.14]
K06133	2	0.000874891	K00014	2	0.00085034	K01876	2	0.000801282							K01258	pepT; tripeptide aminopeptidase [EC:3.4.11.4]
K03091	2	0.000874891				K01077	2	0.000801282							K01262	pepP; Xaa-Pro aminopeptidase [EC:3.4.11.9]
K01990	2	0.000874891				K00014	2	0.000801282							K01270	pepD; dipeptidase D [EC:3.4.13.-]
															K01271	pepQ; Xaa-Pro dipeptidase [EC:3.4.13.9]
															K01297	ldcA; muramoyltetrapeptide carboxypeptidase [EC:3.4.17.13]
SpoIIIAD (KO6393)			SpoIIIAE (KO6394)			SpoIIIAF (KO6395)									K01304	pcp; pyroglutamyl-peptidase [EC:3.4.19.3]
Id KO’s	Frequency	Distrib	Id KO’s	Frequency	Distrib	Id KO’s	Frequency	Distrib							K01342	aprE; subtilisin [EC:3.4.21.62]
K06392	396	0.165829	K06392	401	0.163008	K06393	364	0.164408							K01358	clpP, CLPP; ATP-dependent Clp protease, protease subunit [EC:3.4.21.92]
K06394	389	0.162898	K06396	396	0.160976	K06392	363	0.163957							K01409	KAE1, tsaD, QRI7; N6-L-threonylcarbamoyladenine synthase [EC:2.3.1.234]
K06390	389	0.162898	K06397	395	0.160569	K06396	362	0.163505							K01448	amiABC; N-acetylmuramoyl-L-alanine amidase [EC:3.5.1.28]
K06391	388	0.162479	K06393	389	0.15813	K06394	362	0.163505							K01491	folD; methylenetetrahydrofolate dehydrogenase (NADP+) / methenyltetrahydrofolate cyclohydrolase [EC:1.5.1.5 3.5.4.9]
K06396	384	0.160804	K06391	382	0.155285	K06397	359	0.16215							K01515	nudF; ADP-ribose pyrophosphatase [EC:3.6.1.13]
K06395	364	0.152429	K06395	362	0.147154	K02160	181	0.0817525							K01571	oadA; oxaloacetate decarboxylase (Na+ extruding), alpha subunit [EC:7.2.4.2]
K-----	58	0.0242881	K-----	80	0.0325203	K-----	169	0.0763324							K01572	oadB; oxaloacetate decarboxylase (Na+ extruding), beta subunit [EC:7.2.4.2]
K06397	10	0.0041876	K02160	26	0.0105691	K01571	18	0.00813008							K01626	E2.5.1.54, aroF, aroG, aroH; 3-deoxy-7-phosphoheptulonate synthase [EC:2.5.1.54]
K03565	2	0.000837521	K00459	9	0.00365854	K02837	5	0.00225836							K01692	paaF, echA; enoyl-CoA hydratase [EC:4.2.1.17]
K03553	2	0.000837521	K06390	8	0.00325203	K06391	4	0.00180668							K01776	murI; glutamate racemase [EC:5.1.1.3]
K02356	2	0.000837521	K02356	7	0.00284553	K06390	3	0.00135501							K01784	galE, GALE; UDP-glucose 4-epimerase [EC:5.1.3.2]
						K03413	3	0.00135501							K01791	wecB; UDP-N-acetylglucosamine 2-epimerase (non-hydrolysing) [EC:5.1.3.14]
						K01961	3	0.00135501							K01839	deoB; phosphopentomutase [EC:5.4.2.7]
						K18682	2	0.000903342							K01867	WARS, trpS; tryptophanyl-tRNA synthetase [EC:6.1.1.2]
						K03625	2	0.000903342							K01870	IARS, ileS; isoleucyl-tRNA synthetase [EC:6.1.1.5]
						K03565	2	0.000903342							K01873	VARS, valS; valyl-tRNA synthetase [EC:6.1.1.9]
						K03553	2	0.000903342							K01876	aspS; aspartyl-tRNA synthetase [EC:6.1.1.12]
						K02968	2	0.000903342							K01887	RARS, argS; arginyl-tRNA synthetase [EC:6.1.1.19]
SpoIIIAG (KO6396)			SpoIIIAH (KO6397)			SpoIIQ (KO6386)									K01893	NARS, asnS; asparaginyl-tRNA synthetase [EC:6.1.1.22]
Id KO’s	Frequency	Distrib	Id KO’s	Frequency	Distrib	Id KO’s	Frequency	Distrib							K01921	ddl; D-alanine-D-alanine ligase [EC:6.3.2.4]
K06394	396	0.163366	K-----	547	0.222901	K-----	484	0.326586							K01924	murC; UDP-N-acetylmuramate--alanine ligase [EC:6.3.2.8]
K06397	394	0.162541	K06394	394	0.160554	K06283	157	0.105938							K01953	asnB, ASNS; asparagine synthase (glutamine-hydrolysing) [EC:6.3.5.4]
K06393	384	0.158416	K06396	393	0.160147	K03569	136	0.0917679							K01961	accC; acetyl-CoA carboxylase, biotin carboxylase subunit [EC:6.4.1.2 6.3.4.14]
K06395	362	0.14934	K06395	358	0.145884	K06381	134	0.0904184							K01990	ABC-2.A; ABC-2 type transport system ATP-binding protein
K-----	260	0.107261	K01961	261	0.106357	K00790	116	0.0782726							K01992	ABC-2.P; ABC-2 type transport system permease protein
K02160	232	0.0957096	K02160	238	0.0969845	K02392	88	0.0593792							K01994	gerE; LuxR family transcriptional regulator, transcriptional regulator of spore coat protein
K01961	229	0.0944719	K03625	94	0.0383048	K03823	57	0.0384615							K02004	ABC.CD.P; putative ABC transport system permease protein
K03625	84	0.0346535	K01491	37	0.0150774	K01990	53	0.0357625							K02015	ABC.FEV.P; iron complex transport system permease protein
K01571	24	0.00990099	K03601	29	0.0118174	K01992	48	0.0323887							K02017	modC; molybdate transport system ATP-binding protein [EC:3.6.3.29]
K06392	20	0.00825083	K01571	23	0.00937245	K19302	44	0.0296896							K02031	ABC.PE.A; peptide/nickel transport system ATP-binding protein
K02837	4	0.00165017	K01409	15	0.00611247	K04751	30	0.0202429							K02033	ABC.PE.P; peptide/nickel transport system permease protein
K02759	4	0.00165017	K06393	10	0.00407498	K03588	23	0.0155196							K02034	ABC.PE.P1; peptide/nickel transport system permease protein
K03413	3	0.00123762	K02837	5	0.00203749	K00681	16	0.0107962							K02112	ATPF1B, atpD; F-type H+/Na+-transporting ATPase subunit beta [EC:7.1.2.2 7.2.2.1]
K06391	2	0.000825083	K02759	4	0.00162999	K07240	9	0.00607287							K02114	ATPF1E, atpC; F-type H+-transporting ATPase subunit epsilon
K06147	2	0.000825083	K06392	3	0.00122249	K02372	8	0.00539811							K02115	ATPF1G, atpG; F-type H+-transporting ATPase subunit gamma
K06012	2	0.000825083	K03602	3	0.00122249	K20742	7	0.00472335							K02160	accB, bccP; acetyl-CoA carboxylase biotin carboxyl carrier protein
K03601	2	0.000825083	K03413	3	0.00122249	K03320	7	0.00472335							K02236	comC; leader peptidase (prepilin peptidase) / N-methyltransferase [EC:3.4.23.43 2.1.1.-]
K02968	2	0.000825083	K02968	3	0.00122249	K02033	5	0.00337382							K02237	comEA; competence protein ComEA
			K06397	2	0.000814996	K03088	4	0.00269906							K02238	comEC; competence protein ComEC
			K06147	2	0.000814996	K02034	4	0.00269906							K02340	holA; DNA polymerase III subunit delta [EC:2.7.7.7]
			K06012	2	0.000814996	K01358	4	0.00269906							K02348	elaA; ElaA protein
			K01572	2	0.000814996	K06131	3	0.00202429							K02355	fusA, GFM, EFG; elongation factor G
			K01448	2	0.000814996	K21467	2	0.00134953							K02356	efp; elongation factor P
						K19802	2	0.00134953							K02372	fabZ; 3-hydroxyacyl-[acyl-carrier-protein] dehydratase [EC:4.2.1.59]
						K13954	2	0.00134953							K02379	fdhD; FdhD protein
						K07496	2	0.00134953							K02392	flgG; flagellar basal-body rod protein FlgG
						K02913	2	0.00134953							K02428	rdgB; XTP/dITP diphosphohydrolase [EC:3.6.1.66]
						K01304	2	0.00134953							K02433	gatA, QRSL1; aspartyl-tRNA(Asn)/glutamyl-tRNA(Gln) amidotransferase subunit A [EC:6.3.5.6 6.3.5.7]
						K01297	2	0.00134953							K02434	gatB, PET112; aspartyl-tRNA(Asn)/glutamyl-tRNA(Gln) amidotransferase subunit B [EC:6.3.5.6 6.3.5.7]
						K00138	2	0.00134953							K02435	gatC, GATC; aspartyl-tRNA(Asn)/glutamyl-tRNA(Gln) amidotransferase subunit C [EC:6.3.5.6 6.3.5.7]
SpoIID (KO6381)			SpoIIM (KO6384)			SpoIIP (KO6385)	2								K02456	gspG; general secretion pathway protein G
Id KO’s	Frequency	Distrib	Id KO’s	Frequency	Distrib	Id KO’s	Frequency	Distrib							K02493	hemK, prmC, HEMK; release factor glutamine methyltransferase [EC:2.1.1.297]
K-----	856	0.394107	K-----	940	0.410122	K-----	1018	0.406875							K02589	nifHD1, nifI1; nitrogen regulatory protein PII 1
K00790	331	0.152394	K04763	326	0.142234	K06012	299	0.119504							K02662	pilM; type IV pilus assembly protein PilM
K06283	209	0.0962247	K01515	265	0.11562	K02968	295	0.117906							K02663	pilN; type IV pilus assembly protein PilN
K03569	177	0.0814917	K03711	222	0.0968586	K03596	280	0.11191							K02664	pilO; type IV pilus assembly protein PilO
K06386	133	0.0612339	K01839	59	0.0257417	K02340	244	0.097522							K02759	PTS-Cel-EIIA, celC, chbA; PTS system, cellobiose-specific IIA component [EC:2.7.1.196 2.7.1.205]
K02114	110	0.0506446	K00027	45	0.0196335	K06878	52	0.0207834							K02760	PTS-Cel-EIIB, celA, chbB; PTS system, cellobiose-specific IIB component [EC:2.7.1.196 2.7.1.205]
K07114	107	0.0492634	K07258	40	0.017452	K01286	49	0.0195843							K02761	PTS-Cel-EIIC, celB, chbC; PTS system, cellobiose-specific IIC component
K01990	60	0.0276243	K03783	34	0.0148342	K03705	23	0.00919265							K02835	prfA, MTRF1, MRF1; peptide chain release factor 1
K01992	35	0.0161142	K01258	25	0.0109075	K00763	21	0.00839329							K02837	prfC; peptide chain release factor 3
K00681	15	0.00690608	K03315	24	0.0104712	K03466	20	0.00799361							K02851	wecA, tagO, rfe; UDP-GlcNAc:undecaprenyl-phosphate/decaprenyl-phosphate GlcNAc-1-phosphate transferase [EC:2.7.8.33 2.7.8.35]
K02112	11	0.00506446	K00756	24	0.0104712	K01924	20	0.00799361							K02897	RP-L25, rplY; large subunit ribosomal protein L25
K02379	9	0.00414365	K07699	21	0.0091623	K03980	19	0.00759392							K02913	RP-L33, MRPL33, rpmG; large subunit ribosomal protein L33
K20742	8	0.00368324	K00259	17	0.0074171	K02238	9	0.00359712							K02968	RP-S20, rpsT; small subunit ribosomal protein S20
K02392	7	0.00322284	K06378	16	0.0069808	K06423	8	0.00319744							K03088	rpoE; RNA polymerase sigma-70 factor, ECF subfamily
K00259	6	0.00276243	K02355	15	0.0065445	K04763	8	0.00319744							K03091	sigH; RNA polymerase sporulation-specific sigma factor
K21028	5	0.00230203	K00286	14	0.0061082	K03311	8	0.00319744							K03100	lepB; signal peptidase I [EC:3.4.21.89]
K07240	5	0.00230203	K03703	13	0.0056719	K03100	5	0.0019984							K03169	topB; DNA topoisomerase III [EC:5.99.1.2]
K02851	5	0.00230203	K02835	12	0.0052356	K00974	5	0.0019984							K03315	nhaC; Na+:H+ antiporter, NhaC family
K02033	5	0.00230203	K02493	12	0.0052356	K01448	4	0.00159872							K03320	amt, AMT, MEP; ammonium transporter, Amt family
K19802	4	0.00184162	K06399	10	0.004363	K11615	3	0.00119904							K03406	mcp; methyl-accepting chemotaxis protein
K16199	4	0.00184162	K01626	8	0.0034904	K11614	3	0.00119904							K03413	cheY; two-component system, chemotaxis family, chemotaxis protein CheY
K02115	4	0.00184162	K04758	7	0.0030541	K08972	3	0.00119904							K03438	mraW, rsmH; 16S rRNA (cytosine1402-N4)-methyltransferase [EC:2.1.1.199]
K01791	4	0.00184162	K02348	7	0.0030541	K06385	3	0.00119904							K03457	TC.NCS1; nucleobase:cation symporter-1, NCS1 family
K01297	4	0.00184162	K01342	7	0.0030541	K06168	3	0.00119904							K03466	ftsK, spoIIIE; DNA segregation ATPase FtsK/SpoIIIE, S-DNA-T family
K21600	3	0.00138122	K03565	6	0.0026178	K05896	3	0.00119904							K03469	rnhA, RNASEH1; ribonuclease HI [EC:3.1.26.4]
K14234	3	0.00138122	K03553	6	0.0026178	K03686	3	0.00119904							K03530	hupB; DNA-binding protein HU-beta
K03169	3	0.00138122	K03469	6	0.0026178	K02237	3	0.00119904							K03551	ruvB; holliday junction DNA helicase RuvB [EC:3.6.4.12]
K00626	3	0.00138122	K04759	4	0.0017452	K02031	3	0.00119904							K03553	recA; recombination protein RecA
K00343	3	0.00138122	K02761	4	0.0017452	K02004	3	0.00119904							K03565	recX; regulatory protein
K21467	2	0.00092081	K02760	4	0.0017452	K01870	3	0.00119904							K03569	mreB; rod shape-determining protein MreB and related proteins
K13954	2	0.00092081	K00077	4	0.0017452	K00954	3	0.00119904							K03570	mreC; rod shape-determining protein MreC
K11991	2	0.00092081	K18682	3	0.0013089	K19302	2	0.000799361							K03588	ftsW, spoVE; cell division protein FtsW
K01921	2	0.00092081	K01176	3	0.0013089	K14234	2	0.000799361							K03596	lepA; GTP-binding protein LepA
K00981	2	0.00092081	K00177	3	0.0013089	K10823	2	0.000799361							K03601	xseA; exodeoxyribonuclease VII large subunit [EC:3.1.11.6]
K00138	2	0.00092081	K16925	2	0.0008726	K03710	2	0.000799361							K03602	xseB; exodeoxyribonuclease VII small subunit [EC:3.1.11.6]
			K10947	2	0.0008726	K02589	2	0.000799361							K03625	nusB; N utilization substance protein B
			K08978	2	0.0008726	K02379	2	0.000799361							K03630	radC; DNA repair protein RadC
			K07124	2	0.0008726	K01953	2	0.000799361							K03654	recQ; ATP-dependent DNA helicase RecQ [EC:3.6.4.12]
			K07027	2	0.0008726	K01893	2	0.000799361							K03686	dnaJ; molecular chaperone DnaJ
			K06871	2	0.0008726	K01867	2	0.000799361							K03703	uvrC; excinuclease ABC subunit C
			K06857	2	0.0008726	K01692	2	0.000799361							K03705	hrcA; heat-inducible transcriptional repressor
			K06409	2	0.0008726	K01270	2	0.000799361							K03710	K03710; GntR family transcriptional regulator
			K05896	2	0.0008726	K00619	2	0.000799361							K03711	fur, zur, furB; Fur family transcriptional regulator, ferric uptake regulator
			K05773	2	0.0008726										K03768	PPIB, ppiB; peptidyl-prolyl cis-trans isomerase B (cyclophilin B) [EC:5.2.1.8]
			K03457	2	0.0008726										K03783	punA, PNP; purine-nucleoside phosphorylase [EC:2.4.2.1]
			K03406	2	0.0008726										K03786	aroQ, qutE; 3-dehydroquinate dehydratase II [EC:4.2.1.10]
			K02017	2	0.0008726										K03823	pat; phosphinothricin acetyltransferase [EC:2.3.1.183]
SpoIIB (KO6380)			GerM (KO6298)	2											K03980	murJ, mviN; putative peptidoglycan lipid II flippase
Id KO’s	Frequency	Distrib	Id KO’s	Frequency	Distrib										K04041	fbp3; fructose-1,6-bisphosphatase III [EC:3.1.3.11]
K06287	118	0.157333	K-----	408	0.252788										K04564	SOD2; superoxide dismutase, Fe-Mn family [EC:1.15.1.1]
K03630	118	0.157333	K02428	248	0.153656										K04751	glnB; nitrogen regulatory protein P-II 1
K11754	103	0.137333	K00989	237	0.14684										K04758	feoA; ferrous iron transport protein A
K03569	97	0.129333	K07095	197	0.122057										K04759	feoB; ferrous iron transport protein B
K-----	91	0.121333	K01776	178	0.110285										K04763	xerD; integrase/recombinase XerD
K01873	90	0.12	K01994	97	0.0600991										K05773	tupB, vupB; tungstate transport system permease protein
K02236	66	0.088	K08168	37	0.0229244										K05844	rimK; ribosomal protein S6--L-glutamate ligase [EC:6.3.2.-]
K01924	16	0.0213333	K01953	25	0.0154895										K05896	scpA; segregation and condensation protein A
K02664	13	0.0173333	K01448	15	0.00929368										K05979	comB; 2-phosphosulfolactate phosphatase [EC:3.1.3.71]
K02663	13	0.0173333	K02238	14	0.0086741										K05995	pepE; dipeptidase E [EC:3.4.13.21]
K02662	5	0.00666667	K02237	12	0.00743494										K06012	gpr; spore protease [EC:3.4.24.78]
K08976	4	0.00533333	K02340	10	0.00619579										K06131	clsA_B; cardiolipin synthase A/B [EC:2.7.8.-]
K03570	3	0.004	K07124	9	0.00557621										K06133	LYS5, acpT; 4'-phosphopantetheinyl transferase [EC:2.7.8.-]
K02456	3	0.004	K01183	9	0.00557621										K06147	ABCB-BAC; ATP-binding cassette, subfamily B, bacterial
K01448	3	0.004	K08483	7	0.00433705										K06168	miaB; tRNA-2-methylthio-N6-dimethylallyladenosine synthase [EC:2.8.4.3]
K14940	2	0.00266667	K00575	7	0.00433705										K06283	spoIIID; putative DeoR family transcriptional regulator, stage III sporulation protein D
K05844	2	0.00266667	K14219	6	0.00371747										K06287	maf; septum formation protein
			K14225	4	0.00247831										K06306	yaaH; spore germination protein
			K02968	4	0.00247831										K06378	spoIIAA; stage II sporulation protein AA (anti-sigma F factor antagonist)
			K01784	4	0.00247831										K06381	spoIID; stage II sporulation protein D
			K11189	3	0.00185874										K06385	spoIIP; stage II sporulation protein P
			K07107	3	0.00185874										K06386	spoIIQ; stage II sporulation protein Q
			K06440	3	0.00185874										K06390	spoIIIAA; stage III sporulation protein AA
			K06012	3	0.00185874										K06391	spoIIIAB; stage III sporulation protein AB
			K03654	3	0.00185874										K06392	spoIIIAC; stage III sporulation protein AC
			K03551	3	0.00185874										K06393	spoIIIAD; stage III sporulation protein AD
			K00688	3	0.00185874										K06394	spoIIIAE; stage III sporulation protein AE
			K11105	2	0.00123916										K06395	spoIIIAF; stage III sporulation protein AF
			K09765	2	0.00123916										K06396	spoIIIAG; stage III sporulation protein AG
			K07146	2	0.00123916										K06397	spoIIIAH; stage III sporulation protein AH
			K05995	2	0.00123916										K06399	spoIVB; stage IV sporulation protein B [EC:3.4.21.116]
			K04564	2	0.00123916										K06409	spoVB; stage V sporulation protein B
			K03768	2	0.00123916										K06423	sspF; small acid-soluble spore protein F (minor alpha/beta-type SASP)
			K02435	2	0.00123916										K06440	yraG; similar to spore coat protein
			K02434	2	0.00123916										K06857	tupC, vupC; tungstate transport system ATP-binding protein [EC:7.3.2.6]
			K02433	2	0.00123916										K06871	K06871; uncharacterized protein
			K00975	2	0.00123916										K07025	K07025; putative hydrolase of the HAD superfamily
			K00240	2	0.00123916										K07027	K07027; glycosyltransferase 2 family protein
			K00121	2	0.00123916										K07095	K07095; uncharacterized protein
															K07107	ybgC; acyl-CoA thioester hydrolase [EC:3.1.2.-]
															K07114	yfbK; Ca-activated chloride channel homolog
															K07124	K07124; uncharacterized protein
															K07146	K07146; UPF0176 protein
															K07240	chrA; chromate transporter
															K07258	dacC, dacA, dacD; serine-type D-Ala-D-Ala carboxypeptidase (penicillin-binding protein 5/6) [EC:3.4.16.4]
															K07448	mrr; restriction system protein
															K07491	K07491; putative transposase
															K07496	K07496; putative transposase
															K07699	spo0A; two-component system, response regulator, stage 0 sporulation protein A
															K08097	comA; phosphosulfolactate synthase [EC:4.4.1.19]
															K08168	tetB; MFS transporter, DHA2 family, metal-tetracycline-proton antiporter
															K08221	yitG, ymfD, yfmO; MFS transporter, ACDE family, multidrug resistance protein
															K08483	PTS-EI.PTSI, ptsI; phosphotransferase system, enzyme I, PtsI [EC:2.7.3.9]
															K08972	K08972; putative membrane protein
															K08976	K08976; putative membrane protein
															K08978	TC.BAT1; bacterial/archaeal transporter family protein
															K09765	queH; epoxyqueuosine reductase [EC:1.17.99.6]
															K09768	K09768; uncharacterized protein
															K09769	K09769; uncharacterized protein
															K09807	K09807; uncharacterized protein
															K10823	oppF; oligopeptide transport system ATP-binding protein
															K10947	padR; PadR family transcriptional regulator, regulatory protein PadR
															K11105	cvrA, nhaP2; cell volume regulation protein A
															K11189	PTS-HPR; phosphocarrier protein
															K11614	yufL, malK; two-component system, CitB family, sensor histidine kinase MalK [EC:2.7.13.3]
															K11615	malR; two-component system, CitB family, response regulator MalR
															K11754	folC; dihydrofolate synthase / folylpolyglutamate synthase [EC:6.3.2.12 6.3.2.17]
															K11991	tadA; tRNA(adenine34) deaminase [EC:3.5.4.33]
															K12574	rnj; ribonuclease J [EC:3.1.-.-]
															K13954	yiaY; alcohol dehydrogenase [EC:1.1.1.1]
															K14219	tRNA-Arg; tRNA Arg
															K14225	tRNA-Gly; tRNA Gly
															K14234	tRNA-Thr; tRNA Thr
															K14940	cofF; gamma-F420-2:alpha-L-glutamate ligase [EC:6.3.2.32]
															K16199	dppE; dipeptide transport system substrate-binding protein
															K16925	ykoE; energy-coupling factor transport system substrate-specific component
															K18682	rny; ribonucrease Y [EC:3.1.-.-]
															K19302	bcrC; undecaprenyl-diphosphatase [EC:3.6.1.27]
															K19802	ycjG, ykfB; L-Ala-D/L-Glu epimerase [EC:5.1.1.20]
															K20742	ykfC; gamma-D-glutamyl-L-lysine dipeptidyl-peptidase [EC:3.4.14.13]
															K21028	ynjE; molybdopterin synthase sulfurtransferase [EC:2.8.1.11]
															K21467	pbpC; penicillin-binding protein 3
															K21600	csoR, ricR; CsoR family transcriptional regulator, copper-sensing transcriptional repressor

## Sheet: S3 Table
KOs context			Query	context Kos			KEGG-ID-gene	Protein	(E) value	Organism
SpoIIIAB (K06391)	9 hits
K00949	K-----	K-----	K-----	K06392	K06394	K-----	fpa-FPR_30300	Spore_III_AB	6.9e-18	Faecalibacterium prausnitzii SL3/3
K-----	K01887	K06390	K-----	K06392	K06393	K06395	era-ERE_30810	Spore_III_AB	2.4e-13	Eubacterium rectale M104/1 (Agathobacter rectalis M104/1)
K01754	K06390	K-----	K-----	K06392	K06393	K06394	ehl-EHLA_1231	Spore_III_AB	4.6e-09	Eubacterium hallii EH1
K02160	K06397	K06396	K-----	K06390	K02356	K-----	jeo-JMA_21060	Spore_III_AB	1.6e-07	Jeotgalibacillus malaysiensis D5
K06395	K06393	K06392	K-----	K06390	K01887	K-----	ert-EUR_18050	Spore_III_AB	2.4e-13	Eubacterium rectale DSM 17629 (Agathobacter rectalis DSM 17629)
K06394	K06393	K06392	K-----	K06390	K-----	K01887	ere-EUBREC_2236	Spore_III_AB	7.6e-13	Eubacterium rectale ATCC 33656 (Agathobacter rectalis ATCC 33656)
K06393	K06392	K-----	K-----	K06390	K-----	K-----	rim-ROI_25540	Spore_III_AB	7e-12	Roseburia intestinalis M50/1
K03110	K01754	K06390	K-----	K-----	K06392	K06393	ehl-EHLA_1230	Spore_III_AB	4.8e-15	Eubacterium hallii EH1
K06394	K06393	K06392	K-----	K-----	K06390	K-----	rim-ROI_25530	Spore_III_AB	3.9e-11	Roseburia intestinalis M50/1
SpoIIIAC (K06392)	4 hits
K-----	K06394	K-----	K-----	K02356	K01262	K03786	spsy-AZE41_12530	SpoIIIAC	3.1e-08	Sporosarcina psychrophila DSM 6497
K06396	K06394	K-----	K-----	K00459	K02356	K-----	ssil-SOLI23_10395	SpoIIIAC	8.3e-07	Solibacillus silvestris DSM 12223
K-----	K02356	K00459	K-----	K-----	K06394	K06397	siv-SSIL_1679	SpoIIIAC	8e-07	Solibacillus silvestris StLB046
K01262	K02356	K-----	K-----	K-----	K06394	K-----	rst-ATY39_04880	SpoIIIAC	3.1e-08	Rummeliibacillus stabekisii PP9
SpoIIIAD(K06393)	8 hits
K02356	K00459	K-----	K-----	K06394	K06397	K02160	siv-SSIL_1680	SpoIIIAC	8.1e-05	Solibacillus silvestris StLB046
K-----	K02356	K06392	K-----	K06394	K06396	K06397	spos-DV702_04515	SpoIIIAC	1.4e-10	Sporosarcina sp. PTS2304
K01262	K02356	K06392	K-----	K06394	K06396	K06397	spop-SporoP37_00735	SpoIIIAC	1.6e-11	Sporosarcina sp. P37
K01262	K02356	K06392	K-----	K06394	K-----	K06397	spor-SporoP33_00330	SpoIIIAC	1.6e-11	Sporosarcina sp. P33
K06397	K-----	K06394	K-----	K06392	K02356	K01262	baco-OXB_2755	SpoIIIAC	1.6e-06	Bacillus sp. OxB-1
K06397	K06396	K06394	K-----	K06392	K00459	K02356	lyz-DCE79_11300	SpoIIIAC	1.2e-06	Lysinibacillus sp. 2017
K06397	K-----	K06394	K-----	K-----	K02356	K01262	spsy-AZE41_12525	SpoIIIAC	1.4e-07	Sporosarcina psychrophila DSM 6497
K06397	K06396	K06394	K-----	K-----	K00459	K02356	ssil-SOLI23_10390	SpoIIIAC	8.1e-05	Solibacillus silvestris DSM 12223
SpoIIIAF(K06395)	16 hits
K06392	K06393	K06394	K-----	K06396	K06397	K03625	rbp-B6259_03925	Spore_III_AF	4.6e-13	Ruminococcaceae bacterium CPB6
K06393	K06394	K06395	K-----	K06396	K06397	K02160	bmh-BMWSH_0770	Spore_III_AF	3.8e-05	Bacillus megaterium WSH-002
K06392	K06393	K06394	K-----	K06396	K06397	K01972	ral-Rumal_1732	Spore_III_AF	6.9e-07	Ruminococcus albus 7
K06392	K06393	K06394	K-----	K06396	K06397	K01571	slp-Slip_0419	Spore_III_AF	1e-32	Syntrophothermus lipocalidus DSM 12680
K06392	K06393	K06394	K-----	K06396	K06397	K-----	rus-RBI_I01336	Spore_III_AF	2.1e-10	Ruminococcus bicirculans
K06392	K06393	K06394	K-----	K06396	K06397	K-----	rch-RUM_18950	Spore_III_AF	4.9e-10	Ruminococcus champanellensis 18P13
K06392	K06393	K06394	K-----	K06396	K06397	K-----	ehl-EHLA_1235	Spore_III_AF	7e-17	Eubacterium hallii EH1
K06392	K06393	K06394	K-----	K06396	K06397	K-----	bprl-CL2_14100	Spore_III_AF	1.3e-14	Anaerostipes hadrus (Butyrate-producing bacterium SSC/2)
K-----	K06397	K06396	K-----	K06394	K06393	K06392	tmr-Tmar_1179	Spore_III_AF	4.8e-47	Thermaerobacter marianensis DSM 12885
K-----	K06397	K06396	K-----	K06394	K06393	K06392	ruk-A4V00_01545	Spore_III_AF	1.8e-06	Hungateiclostridiaceae bacterium KB18
K02160	K06397	K06396	K-----	K06394	K06393	K06392	lpil-LIP_2602	Spore_III_AF	6.8e-21	Limnochorda pilosa HC45
K-----	K06397	K06396	K-----	K06394	K06393	K06392	lacy-A4V08_08435	Spore_III_AF	1.6e-44	Lachnoclostridium sp. YL32
K-----	K06397	K06396	K-----	K06394	K06393	K06392	cbol-CGC65_20955	Spore_III_AF	1.9e-44	Clostridium bolteae ATCC BAA-613
K-----	K06397	K06396	K-----	K06394	K06393	K06392	bprs-CK3_18560	Spore_III_AF	8.4e-24	Butyrate-producing bacterium SS3/4
K03625	K-----	K06397	K-----	K06393	K06392	K06391	coo-CCU_07000	Spore_III_AF	3e-16	Coprococcus sp. ART55/1
K-----	K02837	K-----	K-----	K-----	K01126	K-----	cbei-LF65_05256	Spore_III_AF	0.00023	Clostridium beijerinckii NCIMB 14988
SpoIIIAG(K06396)	10 hits
K06392	K06393	K06394	K-----	K06397	K02160	K01961	sure-SporoP32a_00400	spoIIIAG_73	2.6e-17	Sporosarcina ureae P32a
K06392	K-----	K06394	K-----	K06397	K02160	K01961	spor-SporoP33_00340	spoIIIAG_73	3.9e-16	Sporosarcina sp. P33
K-----	K-----	K06394	K-----	K06397	K02160	K01961	rst-ATY39_04895	spoIIIAG_73	7.3e-13	Rummeliibacillus stabekisii PP9
K06393	K06394	K-----	K-----	K06397	K-----	K-----	esr-ES1_19030	spoIIIAG_73	7.5e-09	Eubacterium siraeum V10Sc8a
K-----	K06397	K06396	K-----	K06395	K06394	K06393	cbj-H04402_01899	spoIIIAG_73	1e-10	Clostridium botulinum H04402 065
K01961	K02160	K06397	K-----	K06395	K06394	K06393	aad-TC41_1689	spoIIIAG_73	1.2e-17	Alicyclobacillus acidocaldarius subsp. acidocaldarius Tc-4-1
K01961	K02160	K06397	K-----	K06394	K-----	K06392	baco-OXB_2753	spoIIIAG_73	1.4e-15	Bacillus sp. OxB-1
K01961	K02160	K06397	K-----	K06394	K-----	K-----	spsy-AZE41_12515	spoIIIAG_73	3.1e-15	Sporosarcina psychrophila DSM 6497
K00763	K02968	K06397	K-----	K-----	K06394	K06393	tur-AT726_00405	spoIIIAG_73	1.6e-05	Turicibacter sp. H121
K-----	K-----	K06397	K-----	K-----	K06394	K06393	esu-EUS_12300	spoIIIAG_73	6.8e-09	Eubacterium siraeum 70/3
SpoIIIAH(K06397)	5 hits
K-----	K01961	K01571	K-----	K06396	K06395	K06394	chy-CHY_2000	SpoIIIAH	5.6e-16	Carboxydothermus hydrogenoformans Z-2901
K-----	K01961	K02160	K-----	K06396	K06394	K06393	pgm-PGRAT_21795	SpoIIIAH	2.4e-46	Paenibacillus graminis DSM 15220
K-----	K01961	K02160	K-----	K06396	K06394	K06393	pdu-PDUR_18425	SpoIIIAH	3.8e-54	Paenibacillus durus DSM 1735
K-----	K01961	K02160	K-----	K06396	K06393	K06392	pste-PSTEL_18270	SpoIIIAH	6.4e-52	Paenibacillus stellifer DSM 14472
K06394	K06395	K06396	K-----	K02160	K01961	K-----	bts-Btus_0727	SpoIIIAH	7.2e-46	Kyrpidia tusciae DSM 2912
SpoIIQ(K06386)	128 hits
K02392	K02392	K06283	K-----	K06381	K00790	K-----	aar-Acear_2211	Peptidase_M23	2e-30	Acetohalobium arabaticum DSM 5501
K02392	K03569	K06283	K-----	K06381	K00790	K-----	aoe-Clos_2553	Peptidase_M23	1.9e-26	Alkaliphilus oremlandii OhILAs
K14236	K14234	K06283	K-----	K06381	K00790	K01791	asb-RATSFB_1102	Peptidase_M23	5.1e-25	Candidatus Arthromitus sp. SFB-rat-Yit
K14236	K14234	K06283	K-----	K06381	K00790	K01791	asf-SFBM_1273	Peptidase_M23	1.4e-25	Candidatus Arthromitus sp. SFB-mouse-Japan
K14236	K14234	K06283	K-----	K06381	K00790	K01791	asm-MOUSESFB_1183	Peptidase_M23	1.5e-25	Candidatus Arthromitus sp. SFB-mouse-Yit
K-----	K-----	K06283	K-----	K06381	K00790	K01791	aso-SFBmNL_01345	Peptidase_M23	1.4e-25	Candidatus Arthromitus sp. SFB-mouse-NL
K01740	K-----	K06381	K-----	K07461	K-----	K-----	bhan-CGC63_00150	Peptidase_M23	4.2e-19	Blautia hansenii DSM 20583
K02027	K-----	K07461	K-----	K-----	K06381	K-----	blau-DQQ01_00115	Peptidase_M23	5.3e-19	Blautia sp. N6H1-15 KCTC 15426
K00763	K11189	K06381	K-----	K07461	K11068	K05799	bprl-CL2_23500	Peptidase_M23	2.5e-23	Anaerostipes hadrus (Butyrate-producing bacterium SSC/2)
K01443	K07461	K-----	K-----	K06381	K-----	K01740	byl-A4V09_19740	Peptidase_M23	6.1e-21	Blautia sp. YL58
K-----	K03569	K06283	K-----	K06381	K00790	K-----	cac-CA_C2860	Peptidase_M23	2.9e-21	Clostridium acetobutylicum ATCC 824
K-----	K00790	K06381	K-----	K06283	K03569	K02392	cace-CACET_c02280	Peptidase_M23	1.6e-25	Clostridium aceticum DSM 1496
K-----	K00790	K06381	K-----	K06283	K03569	K02392	cad-Curi_c02100	Peptidase_M23	1.8e-17	Gottschalkia acidurici 9a (Clostridium acidurici 9a)
K-----	K03569	K06283	K-----	K06381	K00790	K-----	cae-SMB_G2896	Peptidase_M23	8.7e-20	Clostridium acetobutylicum DSM 1731
K-----	K00790	K06381	K-----	K06283	K03569	K-----	cah-CAETHG_2354	Peptidase_M23	1.2e-25	Clostridium autoethanogenum DSM 10061
K-----	K03569	K06283	K-----	K06381	K00790	K-----	carg-RSJ17_20990	Peptidase_M23	2.7e-28	Clostridium argentinense 89G
K-----	K03569	K06283	K-----	K06381	K00790	K-----	cay-CEA_G2867	Peptidase_M23	2.9e-21	Clostridium acetobutylicum EA 2018
K-----	K-----	K06381	K-----	K06283	K03569	K-----	cba-CLB_0198	Peptidase_M23	7.6e-25	Clostridium botulinum A ATCC 19397
K-----	K00790	K06381	K-----	K06283	K03569	K-----	cbb-CLD_0624	Peptidase_M23	7.2e-25	Clostridium botulinum B1 Okra
K-----	K00790	K06381	K-----	K06283	K03569	K-----	cbe-Cbei_0423	Peptidase_M23	3.8e-21	Clostridium beijerinckii NCIMB 8052
K-----	K00790	K06381	K-----	K06283	K03569	K-----	cbei-LF65_00482	Peptidase_M23	3.6e-21	Clostridium beijerinckii NCIMB 14988
K-----	K00790	K06381	K-----	K06283	K03569	K-----	cbf-CLI_0216	Peptidase_M23	7.6e-25	Clostridium botulinum F Langeland
K-----	K00790	K06381	K-----	K06283	K03569	K-----	cbh-CLC_0209	Peptidase_M23	7.6e-25	Clostridium botulinum A Hall
K-----	K00790	K06381	K-----	K06283	K03569	K-----	cbi-CLJ_B0200	Peptidase_M23	7.6e-25	Clostridium botulinum Ba4 657
K-----	K00790	K06381	K-----	K06283	K03569	K-----	cbj-H04402_00152	Peptidase_M23	8.4e-24	Clostridium botulinum H04402 065
K-----	K00790	K06381	K-----	K06283	K03569	K-----	cbk-CLL_A0503	Peptidase_M23	2.4e-22	Clostridium botulinum B Eklund 17B (NRP)
K-----	K00790	K06381	K-----	K06283	K03569	K-----	cbl-CLK_3336	Peptidase_M23	7.3e-25	Clostridium botulinum A3 Loch Maree
K-----	K00790	K06381	K-----	K06283	K03569	K-----	cbm-CBF_0189	Peptidase_M23	7.6e-25	Clostridium botulinum F 230613
K-----	K03569	K06283	K-----	K06381	K00790	K-----	cbn-CbC4_2258	Peptidase_M23	2.7e-23	Clostridium botulinum BKT015925
K-----	K00790	K06381	K-----	K06283	K03569	K-----	cbo-CBO0161	Peptidase_M23	7.6e-25	Clostridium botulinum A ATCC 3502
K03612	K-----	K06381	K-----	K10117	K10118	K10119	cbol-CGC65_05710	Peptidase_M23	1.9e-16	Clostridium bolteae ATCC BAA-613
K-----	K00790	K06381	K-----	K06283	K03569	K-----	cbt-CLH_0495	Peptidase_M23	2.3e-22	Clostridium botulinum E3 Alaska E43
K-----	K00790	K06381	K-----	K06283	K03569	K-----	cbut-ATN24_03845	Peptidase_M23	2.4e-22	Clostridium butyricum KNU-L09
K-----	K00790	K06381	K-----	K06283	K03569	K-----	cbv-U729_1634	Peptidase_M23	2.3e-20	Clostridium baratii Sullivan (serotype F7)
K-----	K00790	K06381	K-----	K06283	K03569	K-----	cby-CLM_0205	Peptidase_M23	7.6e-25	Clostridium botulinum A2 Kyoto
K-----	K00790	K06381	K-----	K06283	K03569	K-----	cbz-Cbs_0423	Peptidase_M23	3.8e-21	Clostridium beijerinckii ATCC 35702
K-----	K03569	K06283	K-----	K06381	K00790	K-----	ccb-Clocel_3044	Peptidase_M23	2.5e-21	Clostridium cellulovorans 743B
K-----	K00790	K06381	K-----	K01921	K-----	K01887	cce-Ccel_0282	Peptidase_M23	2.2e-24	Ruminiclostridium cellulolyticum H10
K-----	K01647	K06381	K-----	K-----	K-----	K00230	ccel-CCDG5_0540	Peptidase_M23	9.5e-33	Clostridium cellulosi
K-----	K03569	K06283	K-----	K06381	K00790	K-----	cchv-BTM20_12055	Peptidase_M23	3.3e-23	Clostridium chauvoei 12S0467
K-----	K00790	K06381	K-----	K06283	K03569	K-----	cck-Ccar_21780	Peptidase_M23	2.7e-27	Clostridium carboxidivorans P7
K-----	K00790	K06381	K-----	K-----	K-----	K-----	ccl-Clocl_0309	Peptidase_M23	1.1e-30	Hungateiclostridium clariflavum DSM 19732
K-----	K-----	K06381	K-----	K-----	K-----	K-----	cct-CC1_10330	Peptidase_M23	6.9e-22	Coprococcus catus GD/7
K-----	K00790	K06381	K-----	K06283	K03569	K02372	cdc-CD196_0137	Peptidase_M23	4.4e-25	Clostridioides difficile CD196 (Clostridium difficile CD196) (PCR-ribotype 027)
K-----	K00790	K06381	K-----	K06283	K03569	K02372	cdf-CD630_01250	Peptidase_M23	5.7e-25	Clostridioides difficile 630 (Clostridium difficile 630) (PCR-ribotype 012)
K-----	K00790	K06381	K-----	K06283	K03569	K02372	cdl-CDR20291_0124	Peptidase_M23	4.4e-25	Clostridioides difficile R20291 (Clostridium difficile R20291) (PCR-ribotype 027)
K06381	K-----	K-----	K-----	K06283	K03569	K-----	cdrk-B9W14_25570	Peptidase_M23	2.3e-26	Clostridium drakei SL1
K-----	K00790	K06381	K-----	K06283	K03569	K02392	cfm-BJL90_06600	Peptidase_M23	1.9e-25	Clostridium formicaceticum ATCC 27076
K-----	K03569	K06283	K-----	K06381	K00790	K-----	cia-BEN51_11340	Peptidase_M23	4.5e-24	Clostridium isatidis DSM 15098
K-----	K03569	K06283	K-----	K06381	K00790	K-----	ckl-CKL_3683	Peptidase_M23	1.2e-25	Clostridium kluyveri DSM 555
K-----	K03569	K06283	K-----	K06381	K00790	K-----	ckr-CKR_3248	Peptidase_M23	1.6e-25	Clostridium kluyveri NBRC 12016
K-----	K00790	K06381	K-----	K01921	K-----	K01887	clb-Clo1100_0308	Peptidase_M23	4.6e-24	Clostridium sp. BNL1100
K-----	K00790	K06381	K-----	K06283	K03569	K-----	cld-CLSPO_c01910	Peptidase_M23	7.4e-26	Clostridium sporogenes NCIMB 10696
K06283	K-----	K-----	K-----	K06381	K-----	K-----	cle-Clole_3611	Peptidase_M23	1.7e-16	Cellulosilyticum lentocellum DSM 5427
K-----	K00790	K06381	K-----	K06283	K03569	K-----	clj-CLJU_c02480	Peptidase_M23	1.2e-25	Clostridium ljungdahlii DSM 13528
K-----	K03569	K06283	K-----	K06381	K00790	K-----	clt-CM240_2276	Peptidase_M23	1.1e-20	Clostridium bornimense (Clostridium sp. M2/40)
K-----	K03569	K06283	K-----	K06381	K00790	K-----	cno-NT01CX_0525	Peptidase_M23	8.7e-23	Clostridium novyi NT
K01179	K03704	K06381	K-----	K00702	K-----	K02045	coo-CCU_20050	Peptidase_M23	2.9e-19	Coprococcus sp. ART55/1
K-----	K03569	K06283	K-----	K-----	K06381	K00790	cpae-CPAST_c35570	Peptidase_M23	2.3e-16	Clostridium pasteurianum DSM 525 = ATCC 6013
K-----	K03569	K06283	K-----	K06381	K00790	K-----	cpas-Clopa_4374	Peptidase_M23	3.6e-17	Clostridium pasteurianum BC1
K-----	K03569	K06283	K-----	K-----	K06381	K00790	cpat-CLPA_c35570	Peptidase_M23	2.3e-16	Clostridium pasteurianum DSM 525 = ATCC 6013
K-----	K03569	K06283	K-----	K06381	K00790	K-----	cpe-CPE2182	Peptidase_M23	6.5e-27	Clostridium perfringens 13
K-----	K03569	K06283	K-----	K06381	K00790	K-----	cpf-CPF_2447	Peptidase_M23	1.4e-26	Clostridium perfringens ATCC 13124
K-----	K03569	K06283	K-----	K06381	K00790	K-----	cpr-CPR_2157	Peptidase_M23	1.8e-26	Clostridium perfringens SM101
K-----	K-----	K06381	K-----	K-----	K05808	K00857	cpro-CPRO_02220	Peptidase_M23	4.5e-24	Anaerotignum propionicum DSM 1682 (Clostridium propionicum DSM 1682)
K-----	K00790	K06381	K-----	K06283	K03569	K-----	csb-CLSA_c05200	Peptidase_M23	8.4e-22	Clostridium saccharobutylicum DSM 13864
K00981	K11991	K06381	K-----	K06283	K03569	K02392	csd-Clst_0079	Peptidase_M23	3.9e-29	Thermoclostridium stercorarium subsp. stercorarium DSM 8532 (Clostridium stercorarium subsp. stercorarium DSM 8532)
K-----	K-----	K-----	K-----	K01119	K06381	K00688	csh-Closa_2891	Peptidase_M23	1.7e-18	Clostridium saccharolyticum WM1
K-----	K03569	K06283	K-----	K06381	K00790	K-----	csq-CSCA_3907	Peptidase_M23	3.8e-27	Clostridium scatologenes ATCC 25775
K-----	K00790	K06381	K-----	K06283	K03569	K-----	csr-Cspa_c06310	Peptidase_M23	1.2e-22	Clostridium saccharoperbutylacetonicum N1-4(HMT)
K00981	K11991	K06381	K-----	K06283	K03569	K02392	css-Cst_c00840	Peptidase_M23	3.9e-29	Thermoclostridium stercorarium subsp. stercorarium DSM 8532 (Clostridium stercorarium subsp. stercorarium DSM 8532)
K-----	K00790	K06381	K-----	K06283	K03569	K-----	ctae-BGI42_02285	Peptidase_M23	7.2e-23	Clostridium taeniosporum 1/k
K-----	K00790	K06381	K-----	K03569	K-----	K-----	ctc-CTC_00316	Peptidase_M23	8e-27	Clostridium tetani E88
K-----	K00790	K06381	K-----	K06283	K03569	K-----	ctet-BN906_00329	Peptidase_M23	3.1e-26	Clostridium tetani 12124569
K-----	K00790	K06381	K-----	K06283	K03569	K02392	cth-Cthe_2617	Peptidase_M23	1e-29	Hungateiclostridium thermocellum ATCC 27405 (Clostridium thermocellum ATCC 27405)
K-----	K00790	K06381	K-----	K06283	K03569	K02392	cthd-CDO33_00205	Peptidase_M23	2.1e-31	Pseudoclostridium thermosuccinogenes DSM 5807 (Clostridium thermosuccinogenes DSM 5807)
K10112	K00847	K-----	K-----	K-----	K06283	K03569	cthm-CFE_0369	Peptidase_M23	3.1e-18	Carboxydocella thermautotrophica 019
K-----	K00790	K06381	K-----	K06283	K03569	K02392	ctx-Clo1313_0204	Peptidase_M23	1e-29	Hungateiclostridium thermocellum DSM 1313 (Clostridium thermocellum DSM 1313)
K-----	K00790	K06381	K-----	K06283	K03569	K-----	ctyk-CTK_C01580	Peptidase_M23	1.2e-26	Clostridium tyrobutyricum KCTC 5387
K03569	K06283	K-----	K-----	K06381	K00790	K02114	dae-Dtox_4161	Peptidase_M23	1.3e-26	Desulfofarcimen acetoxidans DSM 771
K05946	K03569	K06283	K-----	K06381	K00790	K-----	dai-Desaci_4620	Peptidase_M23	1.1e-20	Desulfosporosinus acidiphilus SJ4
K-----	K03569	K06283	K-----	K06381	K00790	K02114	dca-Desca_2625	Peptidase_M23	6.7e-20	Desulfotomaculum nigrificans CO-1-SRB (Desulfotomaculum carboxydivorans CO-1-SRB)
K-----	K03569	K06283	K-----	K06381	K00790	K02114	dfg-B0537_15630	Peptidase_M23	3.2e-21	Desulfotomaculum ferrireducens GSS09
K-----	K03569	K06283	K-----	K06381	K02114	K02112	dku-Desku_3419	Peptidase_M23	3.9e-13	Desulfofundulus kuznetsovii DSM 6115
K05946	K03569	K06283	K-----	K06381	K00790	K-----	dmi-Desmer_4551	Peptidase_M23	6e-21	Desulfosporosinus meridiei DSM 13257
K05946	K03569	K06283	K-----	K06381	K00790	K-----	dor-Desor_5514	Peptidase_M23	1.1e-20	Desulfosporosinus orientis DSM 765
K-----	K03569	K06283	K-----	K06381	K00790	K02114	drm-Dred_3146	Peptidase_M23	1.3e-24	Desulfotomaculum reducens MI-1
K-----	K03569	K06283	K-----	K06381	K00790	K02114	dru-Desru_3684	Peptidase_M23	3.8e-21	Desulfotomaculum ruminis DSM 2154
K-----	K03581	K-----	K-----	K-----	K-----	K06381	eha-Ethha_0771	Peptidase_M23	1.2e-29	Ethanoligenens harbinense YUAN-3
K-----	K11068	K07461	K-----	K06381	K-----	K-----	ehl-EHLA_3016	Peptidase_M23	1.3e-17	Eubacterium hallii EH1
K02392	K03569	K06283	K-----	K06381	K00790	K-----	gfe-Gferi_10965	Peptidase_M23	1.4e-27	Geosporobacter ferrireducens IRF9
K02392	K02392	K06283	K-----	K06381	K00790	K-----	hhl-Halha_2453	Peptidase_M23	2.9e-27	Halobacteroides halobius DSM 5150
K-----	K03569	K06283	K-----	K06381	K00790	K-----	hor-Hore_17750	Peptidase_M23	9.2e-27	Halothermothrix orenii H 168
K01192	K03569	K06283	K-----	K06381	K01218	K-----	hsc-HVS_16080	Peptidase_M23	6.8e-28	Hungateiclostridium saccincola GGR1
K01299	K-----	K06381	K-----	K-----	K00633	K02192	lacy-A4V08_25300	Peptidase_M23	1.9e-16	Lachnoclostridium sp. YL32
K02392	K03569	K06283	K-----	K-----	K02114	K02112	lpil-LIP_3083	Peptidase_M23	6.8e-23	Limnochorda pilosa HC45
K00790	K03569	K06283	K-----	K02392	K02392	K-----	mas-Mahau_0335	Peptidase_M23	5.4e-30	Mahella australiensis 50-1 BON
K-----	K03569	K06283	K-----	K06381	K00790	K-----	mta-Moth_2373	Peptidase_M23	3.5e-27	Moorella thermoacetica ATCC 39073
K02392	K03569	K06283	K-----	K00986	K06381	K00790	nth-Nther_2837	Peptidase_M23	4.9e-24	Natranaerobius thermophilus JW/NM-WN-LF
K-----	K00790	K06381	K-----	K06283	K03569	K02372	pdc-CDIF630_00241	Peptidase_M23	5.7e-25	Clostridioides difficile 630 (Clostridium difficile 630)
K-----	K00790	K06381	K-----	K06283	K03569	K02372	pdf-CD630DERM_01250	Peptidase_M23	5.7e-25	Clostridioides difficile 630Derm
K-----	K00790	K06381	K-----	K06283	K03569	K02392	pft-JBW_00578	Peptidase_M23	1.3e-21	Pelosinus fermentans JBW45
K02372	K03569	K06283	K-----	K06381	K00790	K-----	psor-RSJ16_16865	Peptidase_M23	5e-24	Paeniclostridium sordellii AM370
K02392	K03569	K06283	K-----	K06381	K00790	K-----	puf-UFO1_4254	Peptidase_M23	2.9e-22	Pelosinus sp. UFO1
K-----	K06283	K-----	K-----	K01356	K00941	K-----	rbp-B6259_01565	Peptidase_M23	5.5e-28	Ruminococcaceae bacterium CPB6
K02528	K-----	K06381	K-----	K-----	K05592	K-----	rho-RHOM_00555	Peptidase_M23	1.9e-18	Roseburia hominis A2-183
K-----	K02528	K06381	K-----	K-----	K05592	K-----	rim-ROI_40760	Peptidase_M23	1.8e-21	Roseburia intestinalis M50/1
K02528	K-----	K06381	K-----	K-----	K05592	K-----	rix-RO1_00980	Peptidase_M23	1.9e-21	Roseburia intestinalis XB6B4
K-----	K07098	K06381	K-----	K07461	K11068	K-----	rob-CK5_34860	Peptidase_M23	4e-24	Blautia obeum A2-162
K-----	K09825	K-----	K-----	K06381	K00688	K01870	rto-RTO_01580	Peptidase_M23	2.5e-21	Ruminococcus torques L2-14
K-----	K-----	K06381	K-----	K06283	K03569	K-----	sth-STH102	Peptidase_M23	5.9e-22	Symbiobacterium thermophilum IAM 14863
K02392	K03569	K06283	K-----	K06381	K00790	K-----	tae-TepiRe1_2229	Peptidase_M23	7.9e-31	Tepidanaerobacter acetatoxydans Re1
K02392	K03569	K06283	K-----	K06381	K-----	K00259	tbo-Thebr_2142	Peptidase_M23	1.5e-26	Thermoanaerobacter brockii subsp. finnii Ako-1
K02392	K03569	K06283	K-----	K06381	K00790	K-----	tep-TepRe1_2071	Peptidase_M23	7.9e-31	Tepidanaerobacter acetatoxydans Re1
K00259	K-----	K06381	K-----	K06283	K03569	K02392	tex-Teth514_0107	Peptidase_M23	1e-28	Thermoanaerobacter sp. X514
K00259	K-----	K06381	K-----	K06283	K03569	K02392	thx-Thet_0142	Peptidase_M23	1e-28	Thermoanaerobacter sp. X513
K00259	K-----	K06381	K-----	K06283	K03569	K02392	tit-Thit_0140	Peptidase_M23	4.9e-29	Thermoanaerobacter italicus Ab9
K-----	K-----	K06381	K-----	K06283	K03569	K02392	tki-TKV_c01690	Peptidase_M23	9.3e-30	Thermoanaerobacter kivui DSM 2030
K02114	K00790	K06381	K-----	K06283	K-----	K02392	tmr-Tmar_0173	Peptidase_M23	2e-28	Thermaerobacter marianensis DSM 12885
K00259	K-----	K06381	K-----	K06283	K03569	K02392	tmt-Tmath_0197	Peptidase_M23	3.8e-29	Thermoanaerobacter mathranii subsp. mathranii A3
K02392	K03569	K06283	K-----	K06381	K00790	K-----	toc-Toce_2014	Peptidase_M23	2.6e-31	Thermosediminibacter oceani DSM 16646
K02392	K03569	K06283	K-----	K06381	K-----	K00259	tpd-Teth39_2096	Peptidase_M23	1.5e-26	Thermoanaerobacter pseudethanolicus ATCC 33223
K02392	K03569	K06283	K-----	K06381	K-----	K-----	tsh-Tsac_0299	Peptidase_M23	6e-28	Thermoanaerobacterium saccharolyticum JW/SL-YS485
K-----	K-----	K06381	K-----	K06283	K03569	K02392	tte-TTE0169	Peptidase_M23	7.2e-30	Caldanaerobacter subterraneus subsp. tengcongensis MB4(T) (Thermoanaerobacter tengcongensis MB4(T))
K02392	K03569	K06283	K-----	K06381	K-----	K-----	ttm-Tthe_2512	Peptidase_M23	9.9e-28	Thermoanaerobacterium thermosaccharolyticum DSM 571
K02392	K03569	K06283	K-----	K06381	K-----	K-----	tto-Thethe_02564	Peptidase_M23	3.3e-27	Thermoanaerobacterium thermosaccharolyticum M0795
K-----	K-----	K06381	K-----	K06283	K03569	K02392	twi-Thewi_0175	Peptidase_M23	1.5e-26	Thermoanaerobacter wiegelii Rt8.B1
K02392	K03569	K06283	K-----	K06381	K-----	K-----	txy-Thexy_2175	Peptidase_M23	1.6e-27	Thermoanaerobacterium xylanolyticum LX-11
SpoIIM(K06384)	7 hits
K03553	K03565	K-----	K-----	K04763	K01626	K-----	rum-CK1_33790	SpoIIM	1.7e-06	Ruminococcus sp. SR1/5
K01586	K00286	K01515	K-----	K08978	K01046	K04763	cbol-CGC65_05420	SpoIIM	2.6e-07	Clostridium bolteae ATCC BAA-613
K01586	K00286	K01515	K-----	K08978	K04763	K-----	lacy-A4V08_25050	SpoIIM	2.7e-07	Lachnoclostridium sp. YL32
K06409	K01626	K04763	K-----	K18682	K03565	K03553	bhan-CGC63_10590	SpoIIM	1.6e-12	Blautia hansenii DSM 20583
K03553	K03565	K18682	K-----	K-----	K04763	K01626	byl-A4V09_03865	SpoIIM	1.1e-17	Blautia sp. YL58
K03553	K03565	K00286	K-----	K-----	K04763	K-----	cso-CLS_04150	SpoIIM	5.5e-10	Clostridium cf. saccharolyticum K10
K07009	K-----	K04763	K-----	K-----	K06385	K06012	csc-Csac_2330	SpoIIM	2.8e-05	Caldicellulosiruptor saccharolyticus DSM 8903
SpoIIB(K06380)	93 hits
K03569	K03630	K06287	K-----	K01270	K00873	K02945	cia-BEN51_11090	SPOR	1.8e-07	Clostridium isatidis DSM 15098
K03569	K03630	K06287	K-----	K01270	K00873	K02945	cchv-BTM20_11765	SPOR	4.1e-06	Clostridium chauvoei 12S0467
K03569	K03630	K03630	K-----	K01873	K-----	K-----	ocn-CUC15_11970	SPOR	3.1e-09	Oceanobacillus sp. 160
K03569	K03630	K06287	K-----	K01924	K11754	K01873	pyg-AWM70_13615	SPOR	2.2e-06	Paenibacillus yonginensis DCY84
K06287	K-----	K01448	K-----	K01924	K11754	K01873	pmq-PM3016_6067	SPOR	3.6e-07	Paenibacillus mucilaginosus 3016
K03630	K06287	K-----	K-----	K01924	K11754	K01873	pjd-Pjdr2_4426	SPOR	6.3e-06	Paenibacillus sp. JDR-2
K03569	K03630	K06287	K-----	K02236	K-----	K02663	jeo-JMA_23440	SPOR	2.2e-08	Jeotgalibacillus malaysiensis D5
K-----	K-----	K01926	K-----	K03306	K07220	K11754	dmt-DESME_13535	SPOR	1.2e-05	Desulfitobacterium metallireducens DSM 15288
K-----	K01649	K01926	K-----	K03306	K07220	K11754	dai-Desaci_4321	SPOR	1.5e-10	Desulfosporosinus acidiphilus SJ4
K-----	K01744	K01926	K-----	K03306	K07220	K11754	ddl-Desdi_3070	SPOR	2.6e-06	Desulfitobacterium dichloroeliminans LMG P-21439
K01744	K01649	K01926	K-----	K03306	K07220	K11754	dmi-Desmer_4201	SPOR	2.6e-08	Desulfosporosinus meridiei DSM 13257
K-----	K01744	K01926	K-----	K03306	K07220	K11754	ddh-Desde_3731	SPOR	2.8e-06	Desulfitobacterium dehalogenans ATCC 51507
K-----	K01744	K01926	K-----	K03306	K07220	K11754	dhd-Dhaf_4357	SPOR	6.2e-06	Desulfitobacterium hafniense DCB-2
K06287	K01744	K01926	K-----	K03306	K07220	K11754	dsy-DSY3184	SPOR	6.7e-06	Desulfitobacterium hafniense Y51
K-----	K01649	K01926	K-----	K03306	K07220	K11754	dor-Desor_5225	SPOR	7.9e-06	Desulfosporosinus orientis DSM 765
K03630	K06287	K-----	K-----	K03366	K-----	K-----	psab-PSAB_18335	SPOR	3.5e-08	Paenibacillus sabinae T27
K02835	K-----	K07082	K-----	K03569	K03570	K-----	tnr-Thena_0679	SPOR	3.1e-14	Thermodesulfobium narugense DSM 14796
K02835	K-----	K07082	K-----	K03569	K03570	K-----	taci-TDSAC_0646	SPOR	8.4e-14	Thermodesulfobium acidiphilum 3127-1
K00615	K09775	K11754	K-----	K03615	K03614	K03612	has-Halsa_1114	SPOR	7.6e-14	Halanaerobium hydrogeniformans
K-----	K-----	K-----	K-----	K03630	K03570	K-----	erb-A4V01_09915	SPOR	4.8e-08	Erysipelotrichaceae bacterium I46
K-----	K-----	K11754	K-----	K03630	K-----	K03569	vir-X953_09145	SPOR	1.1e-08	Virgibacillus sp. SK37
K02662	K-----	K-----	K-----	K03630	K-----	K-----	axl-AXY_10110	SPOR	1.1e-08	Amphibacillus xylanus NBRC 15112
K14940	K-----	K11754	K-----	K03630	K-----	K-----	vhl-BME96_08035	SPOR	2.8e-08	Virgibacillus halodenitrificans PDB-F2
K00873	K01270	K-----	K-----	K06287	K03630	K03569	cbut-ATN24_04100	SPOR	0.00012	Clostridium butyricum KNU-L09
K00873	K01270	K-----	K-----	K06287	K03630	K03569	cbv-U729_1703	SPOR	1.6e-07	Clostridium baratii Sullivan (serotype F7)
K11754	K-----	K02236	K-----	K06287	K03630	K03569	hmn-HM131_08745	SPOR	1.6e-08	Halobacillus mangrovi KTB 131
K02662	K02663	K-----	K-----	K06287	K03630	K03569	asoc-CB4_01162	SPOR	1.8e-07	Aneurinibacillus soli CB4
K00873	K01270	K-----	K-----	K06287	K03630	K03569	ctae-BGI42_02625	SPOR	1.9e-07	Clostridium taeniosporum 1/k
K00873	K01270	K-----	K-----	K06287	K03630	K03569	cbei-LF65_00559	SPOR	2.4e-06	Clostridium beijerinckii NCIMB 14988
K01990	K02669	K02654	K-----	K06287	K03630	K03569	lfb-C1X05_05985	SPOR	3.1e-07	Laceyella sacchari FBKL4.010
K00873	K01270	K-----	K-----	K06287	K03630	K03569	cbk-CLL_A0560	SPOR	4.2e-07	Clostridium botulinum B Eklund 17B (NRP)
K00873	K01270	K-----	K-----	K06287	K03630	K03569	csb-CLSA_c06090	SPOR	4.6e-06	Clostridium saccharobutylicum DSM 13864
K00873	K01270	K-----	K-----	K06287	K03630	K03569	cbz-Cbs_0488	SPOR	4.7e-06	Clostridium beijerinckii ATCC 35702
K00873	K01270	K-----	K-----	K06287	K03630	K03569	cbe-Cbei_0488	SPOR	4.7e-06	Clostridium beijerinckii NCIMB 8052
K-----	K-----	K-----	K-----	K06287	K03630	K03569	cpas-Clopa_2151	SPOR	5.1e-11	Clostridium pasteurianum BC1
K00873	K01270	K-----	K-----	K06287	K03630	K03569	cbt-CLH_0545	SPOR	5.2e-08	Clostridium botulinum E3 Alaska E43
K02662	K-----	K-----	K-----	K06287	K03630	K03569	anx-ACH33_04150	SPOR	9.2e-06	Aneurinibacillus sp. XH2
K02013	K-----	K06381	K-----	K11754	K01873	K-----	lpil-LIP_2800	SPOR	9.1e-19	Limnochorda pilosa HC45
K03612	K03614	K03615	K-----	K11754	K09775	K00615	hpk-Hprae_1246	SPOR	3.9e-13	Halanaerobium praevalens DSM 2228
K03612	K03614	K03615	K-----	K11754	K09775	K-----	hor-Hore_14360	SPOR	1.3e-14	Halothermothrix orenii H 168
K18331	K18330	K01926	K-----	K11754	K-----	K01873	tjr-TherJR_2554	SPOR	2.9e-09	Thermincola potens JR
K01953	K-----	K03630	K-----	K11754	K-----	K01873	tur-AT726_02560	SPOR	6.3e-08	Turicibacter sp. H121
K-----	K-----	K-----	K-----	K11754	K-----	K-----	hhl-Halha_2017	SPOR	1.2e-18	Halobacteroides halobius DSM 5150
K03630	K06287	K-----	K-----	K-----	K01255	K06209	cck-Ccar_16025	SPOR	3e-05	Clostridium carboxidivorans P7
K03569	K03630	K06287	K-----	K-----	K01270	K00873	cpr-CPR_2113	SPOR	2.1e-11	Clostridium perfringens SM101
K03569	K03630	K06287	K-----	K-----	K01270	K00873	cpe-CPE2146	SPOR	2.3e-11	Clostridium perfringens 13
K03569	K03630	K06287	K-----	K-----	K01270	K00873	cpf-CPF_2401	SPOR	2.3e-11	Clostridium perfringens ATCC 13124
K03569	K03630	K06287	K-----	K-----	K01270	K00873	csr-Cspa_c52410	SPOR	3.5e-07	Clostridium saccharoperbutylacetonicum N1-4(HMT)
K03630	K06287	K-----	K-----	K-----	K01493	K-----	ccb-Clocel_2772	SPOR	1.2e-06	Clostridium cellulovorans 743B
K02669	K02236	K-----	K-----	K-----	K01744	K06287	tab-CIG75_08045	SPOR	8.3e-08	Tumebacillus algifaecis THMBR28
K03630	K06287	K-----	K-----	K-----	K01924	K11754	coh-EAV92_11930	SPOR	1e-13	Cohnella sp. 18JY8-7
K06287	K-----	K01448	K-----	K-----	K01924	K11754	pms-KNP414_06453	SPOR	2.8e-07	Paenibacillus mucilaginosus KNP414
K-----	K06287	K-----	K-----	K-----	K01924	K11754	tco-Theco_2561	SPOR	3e-09	Thermobacillus composti KWC4
K06287	K01744	K-----	K-----	K-----	K02236	K02669	tum-CBW65_21605	SPOR	4.3e-08	Tumebacillus avium AR23208
K03630	K06287	K-----	K-----	K-----	K06209	K01493	clt-CM240_1516	SPOR	1.1e-07	Clostridium bornimense (Clostridium sp. M2/40)
K01873	K11754	K01924	K-----	K-----	K06287	K03630	pbj-VN24_17705	SPOR	1.1e-10	Paenibacillus beijingensis DSM 24997
K01873	K11754	K01924	K-----	K-----	K06287	K03630	pow-IJ21_15800	SPOR	1.6e-08	Paenibacillus sp. 32O-W
K11754	K01924	K-----	K-----	K-----	K06287	K03630	blr-BRLA_c012390	SPOR	1.7e-07	Brevibacillus laterosporus LMG 15441
K00003	K00872	K-----	K-----	K-----	K06287	K03630	ckl-CKL_0862	SPOR	1.9e-05	Clostridium kluyveri DSM 555
K01924	K-----	K-----	K-----	K-----	K06287	K03630	pswu-SY83_13815	SPOR	1e-10	Paenibacillus swuensis DY6
K06209	K-----	K-----	K-----	K-----	K06287	K03630	cno-NT01CX_1684	SPOR	2.1e-07	Clostridium novyi NT
K-----	K01873	K11754	K-----	K-----	K06287	K03630	sth-STH368	SPOR	2.2e-15	Symbiobacterium thermophilum IAM 14863
K00003	K00872	K-----	K-----	K-----	K06287	K03630	ckr-CKR_0775	SPOR	2.6e-05	Clostridium kluyveri NBRC 12016
K01924	K02669	K-----	K-----	K-----	K06287	K03630	bts-Btus_0666	SPOR	3.8e-10	Kyrpidia tusciae DSM 2912
K06209	K01255	K-----	K-----	K-----	K06287	K03630	csq-CSCA_4955	SPOR	4.6e-06	Clostridium scatologenes ATCC 25775
K01924	K02669	K-----	K-----	K-----	K06287	K03630	kyr-CVV65_04785	SPOR	5.3e-10	Kyrpidia spormannii EA-1
K00872	K-----	K-----	K-----	K-----	K06287	K03630	cac-CA_C1238	SPOR	6.4e-05	Clostridium acetobutylicum ATCC 824
K00872	K-----	K-----	K-----	K-----	K06287	K03630	cae-SMB_G1259	SPOR	6.4e-05	Clostridium acetobutylicum DSM 1731
K00872	K-----	K-----	K-----	K-----	K06287	K03630	cay-CEA_G1251	SPOR	6.4e-05	Clostridium acetobutylicum EA 2018
K06209	K-----	K-----	K-----	K-----	K06287	K03630	cbn-CbC4_0870	SPOR	8.1e-08	Clostridium botulinum BKT015925
K06287	K01649	K01926	K-----	K-----	K11754	K01873	sgy-Sgly_2477	SPOR	2.7e-05	Syntrophobotulus glycolicus DSM 8271
K06287	K01649	K01926	K-----	K-----	K11754	K01873	drs-DEHRE_12765	SPOR	4.1e-08	Dehalobacter restrictus DSM 9455
K06287	K01649	K01926	K-----	K-----	K11754	K01873	dec-DCF50_p2621	SPOR	5.4e-10	Dehalobacter sp. CF
K06287	K01649	K01926	K-----	K-----	K11754	K01873	ded-DHBDCA_p2610	SPOR	5.4e-10	Dehalobacter sp. DCA
K03569	K03630	K06287	K-----	K-----	K-----	K-----	ctet-BN906_02277	SPOR	0.00014	Clostridium tetani 12124569
K06287	K-----	K-----	K-----	K-----	K-----	K01924	pri-PRIO_5384	SPOR	1.7e-08	Paenibacillus riograndensis SBR5
K03630	K06287	K-----	K-----	K-----	K-----	K04564	carg-RSJ17_14255	SPOR	8.7e-09	Clostridium argentinense 89G
K03630	K06287	K-----	K-----	K-----	K-----	K06209	cby-CLM_3402	SPOR	1.9e-05	Clostridium botulinum A2 Kyoto
K03630	K06287	K-----	K-----	K-----	K-----	K06209	cba-CLB_3031	SPOR	1.9e-05	Clostridium botulinum A ATCC 19397
K03630	K06287	K-----	K-----	K-----	K-----	K06209	cbo-CBO3006	SPOR	1.9e-05	Clostridium botulinum A ATCC 3502
K03630	K06287	K-----	K-----	K-----	K-----	K06209	cbh-CLC_2903	SPOR	1.9e-05	Clostridium botulinum A Hall
K03630	K06287	K-----	K-----	K-----	K-----	K06209	cbb-CLD_1538	SPOR	1.9e-05	Clostridium botulinum B1 Okra
K03630	K06287	K-----	K-----	K-----	K-----	K06209	cld-CLSPO_c30980	SPOR	2.7e-06	Clostridium sporogenes NCIMB 10696
K03630	K06287	K-----	K-----	K-----	K-----	K06209	cbm-CBF_3051	SPOR	2e-05	Clostridium botulinum F 230613
K03630	K06287	K-----	K-----	K-----	K-----	K06209	cbf-CLI_3060	SPOR	2e-05	Clostridium botulinum F Langeland
K03630	K06287	K-----	K-----	K-----	K-----	K06209	cbi-CLJ_B3264	SPOR	5.5e-06	Clostridium botulinum Ba4 657
K03569	K03630	K06287	K-----	K-----	K-----	K07173	cpae-CPAST_c23640	SPOR	3.2e-10	Clostridium pasteurianum DSM 525 = ATCC 6013
K03569	K03630	K06287	K-----	K-----	K-----	K07173	cpat-CLPA_c23640	SPOR	3.2e-10	Clostridium pasteurianum DSM 525 = ATCC 6013
K03630	K06287	K-----	K-----	K-----	K-----	K-----	cbj-H04402_03100	SPOR	2.1e-05	Clostridium botulinum H04402 065
K03630	K06287	K-----	K-----	K-----	K-----	K-----	pdh-B9T62_25115	SPOR	3.3e-08	Paenibacillus donghaensis KCTC 13049
K03630	K06287	K-----	K-----	K-----	K-----	K-----	pcx-LPB68_06565	SPOR	5.4e-07	Paenibacillus crassostreae LPB0068
K03630	K06287	K-----	K-----	K-----	K-----	K-----	cbl-CLK_2390	SPOR	5.6e-06	Clostridium botulinum A3 Loch Maree
K-----	K-----	K11754	K-----	K-----	K-----	K-----	aar-Acear_0529	SPOR	8.7e-23	Acetohalobium arabaticum DSM 5501
GerM(K06298)	17 hits
K-----	K01776	K01921	K-----	K00384	K-----	K-----	csd-Clst_2425	Germane	9.8e-26	Thermoclostridium stercorarium subsp. stercorarium DSM 8532 (Clostridium stercorarium subsp. stercorarium DSM 8532)
K-----	K01776	K01921	K-----	K00384	K-----	K-----	css-Cst_c25350	Germane	9.8e-26	Thermoclostridium stercorarium subsp. stercorarium DSM 8532 (Clostridium stercorarium subsp. stercorarium DSM 8532)
K00575	K-----	K-----	K-----	K00989	K02428	K07095	csc-Csac_0984	Germane	3.7e-17	Caldicellulosiruptor saccharolyticus DSM 8903
K01912	K-----	K00817	K-----	K01448	K01776	K00989	mta-Moth_0516	Germane	6.4e-29	Moorella thermoacetica ATCC 39073
K03075	K15987	K-----	K-----	K01448	K-----	K01776	cthm-CFE_0612	Germane	1e-24	Carboxydocella thermautotrophica 019
K01990	K-----	K01448	K-----	K01776	K00989	K02428	has-Halsa_0872	Germane	1.6e-22	Halanaerobium hydrogeniformans
K01990	K-----	K01448	K-----	K01776	K00989	K02428	hpk-Hprae_0614	Germane	1e-22	Halanaerobium praevalens DSM 2228
K-----	K-----	K-----	K-----	K01776	K01846	K-----	chy-CHY_0305	Germane	1.9e-27	Carboxydothermus hydrogenoformans Z-2901
K-----	K01448	K01448	K-----	K01776	K-----	K01495	hhl-Halha_0494	Germane	3.4e-26	Halobacteroides halobius DSM 5150
K-----	K03664	K01448	K-----	K01925	K00989	K02428	lpil-LIP_1296	Germane	1.1e-19	Limnochorda pilosa HC45
K01776	K-----	K-----	K-----	K02477	K06387	K07238	dhd-Dhaf_4407	Germane	4.6e-25	Desulfitobacterium hafniense DCB-2
K01776	K-----	K-----	K-----	K02477	K06387	K07238	dsy-DSY3240	Germane	4.6e-25	Desulfitobacterium hafniense Y51
K01776	K-----	K-----	K-----	K02477	K06387	K07238	ddh-Desde_3786	Germane	5.8e-24	Desulfitobacterium dehalogenans ATCC 51507
K-----	K-----	K01776	K-----	K03404	K03405	K-----	slp-Slip_2057	Germane	1.2e-25	Syntrophothermus lipocalidus DSM 12680
K01677	K01776	K-----	K-----	K06387	K07238	K-----	sgy-Sgly_2580	Germane	1.2e-22	Syntrophobotulus glycolicus DSM 8271
K-----	K01776	K-----	K-----	K07238	K-----	K07090	hmo-HM1_0458	Germane	6.1e-31	Heliobacterium modesticaldum Ice1
K-----	K03405	K03404	K-----	K-----	K01776	K-----	swo-Swol_0447	Germane	2.5e-24	Syntrophomonas wolfei subsp. wolfei str. Goettingen

## Sheet: S4 Table
Protein	Pfam motif	Architectures	Genomic organization	KO representing the protein model	Neighbor KOs*	Total of proteins with the domain	PO
			in Bacilli (operon)
SpoIIIAA	NTPase_1 (PF03266)	SpoIIIAA_1	spoIIIA	K06390	US	22723	85
		(NTPase_1 )			K02356
					K01262
					DS
					K06391-K06397
SpoIIIAA	NTPase_1 (PF03266)	SpoIIIAA_2	spoIIIA	K06390	US	22723	133
		(NTPase_1 x 2)			K02356
					K01262
					DS
SpoIIIAA	AAA (PF00004)	SpoIIIAA_3	spoIIIA	K06390	US	146685	106
		(AAA)			K02356
					K01262
					DS
					K06391-K06397
SpoIIIAA	T2SSE (PF00437)	SpoIIIAA_4	spoIIIA	K06390	US	33957	57
		(T2SSE)			K02356
					K01262
					DS
					K06391-K06397
SpoIIIAB	Spore_III_AB (PF09548)	Spore_III_AB	spoIIIA	K06391	US	4544	401
					K06391
					DS
					K06392-K06397
SpoIIIAC	SpoIIIAC (PF06686)	SpoIIIAC	spoIIIA	K06392	US	1832	422
					K06390
					K06391
					DS
					K06393-K06397
SpoIIIAD	SpoIIIAD (PF06686)	SpoIIIAC x 2	spoIIIA	K06393	US	1832	408
					K06391
					K06392
					DS
					K06394-K06397
SpoIIIAE	Spore_III_AE (PF09546)	Spore_III_AE	spoIIIA	K06394	US	610	412
					K06392
					K06393
					DS
					K06395-K06397
SpoIIIAF	Spore_III_AF (PF09581)	Spore_III_AF	spoIIIA	K06395	US	1658	399
					K06393
					K06394
					DS
					K06396-K06397
SpoIIIAG	SpoIIIAG (*build)	Spore_III_AG	spoIIIA	K06396	US	4448	416
					K06394
					K06395
					DS
					K06397-K0639
SpoIIIAH	SpoIIIAH (PF12685)	SpoIIIAH	spoIIIA	K06397	US	4540	415
					K06395
					K06396
					DS
					K01961
					K02160
					K03625
SpoIIQ	Peptidase_M23 (PF01551)	Peptidase_M23	not in operon	K06386	US	39818	375
					K06283 K03569
					DS
					K06381
					K02392
SpoIID	SpoIID (PF08486)	SpoIID	not in operon	K06381	US	1853	366
					K00790 K21028
					DS
					K06283, K03569.
SpoIIM	SpoIIM (PF01944)	SpoIIM	not in operon	K06384	US	2628	364
					K03315 K00027
					DS
					K04763, K01839.
SpoIIP	SpoIIP (PF07454)	SpoIIP	not in operon	K06385	US	1076	389
					K02340 K06012
					DS
					K03596
					K00974
					K01286
GerM	Germane (PF10646)	Germane x 2	gerM-rph-ysnA-ysnB	K06298	US	12620	297
					K01776
					K01994
					DS
					K07095
					K02428
SpoIIB	SPOR (PF05036)	SPOR	not in operon	K06380	US	2085	218
					K11754
					K01873
					DS
					K06287
					K03630
* The PO of the engulfasome considers the presence of the spoIIIA operon, except SpoIIQ, which is located in other genomic coordinates. The DMP and accessories proteins also have different neighbors KOs.

## Sheet: S5 Table
Spo0A	NTP	AAA	T2SSE	AAA_otras	spore_III_AB	spoIIIAC	spoIIIAC(D)	spore_III_AE	spore_III_AF	spoIIIAG_73	SpoIIIAH	peptidase_M23	SpoIID	SpoIIM	SpoIIP	SPOR	Germane	Kegg_ID	Species	Class	Phenotype	Ref_dabase	Ref_database1	Ref_literature
0	0	0	0	0	0	0	0	0	0	0	0	0	0	0	0	0	0	auh	Aerococcus urinaehominis CCUG42038B	Bacilli	nonsporulating	10.13145/bacdive 225.20190402.4		https://www.ncbi.nlm.nih.gov/pubmed/11321115
0	0	0	0	0	0	0	0	0	0	0	0	0	0	0	0	0	0	lmm	Leuconostoc mesenteroides subsp. mesenteroides J18	Bacilli	nonsporulating	https://doi.org/10.1080/10408399409527656		revisar
1	0	0	0	0	0	0	0	0	0	0	0	0	0	0	0	0	0	ppla	Planococcus plakortidis DSM 23997	Bacilli	nonsporulating	https://www.ncbi.nlm.nih.gov/pubmed/?term=PMID%3A+30256983		https://www.ncbi.nlm.nih.gov/pubmed/?term=PMID%3A+28776041
1	0	0	1	0	1	1	1	1	1	1	1	1	1	1	1	0	1	ptl	Parageobacillus thermoglucosidasius DSM 2542 (Parageobacillus thermoglucosidans DSM 2542)	Bacilli	sporulating	https://www.ncbi.nlm.nih.gov/pubmed/?term=PMID%3A+30256983		https://www.ncbi.nlm.nih.gov/pubmed/21856988
1	1	0	0	0	1	1	1	1	1	1	1	1	0	1	1	0	0	bhan	Blautia hansenii DSM 20583	Clostridia	nonsporulating	https://www.ncbi.nlm.nih.gov/pubmed/18676476	https://www.ncbi.nlm.nih.gov/pubmed/30357420
1	1	0	0	0	1	1	1	1	1	1	1	1	1	1	0	0	0	aac	Alicyclobacillus acidocaldarius subsp. acidocaldarius DSM 446	Bacilli	sporulating	https://www.ncbi.nlm.nih.gov/pubmed/22135301	https://www.ncbi.nlm.nih.gov/pubmed/27899627	https://www.ncbi.nlm.nih.gov/pubmed/11041137
1	0	0	0	0	0	1	0	1	0	1	1	1	1	0	1	0	0	lsp	Lysinibacillus sphaericus C3-41	Bacilli	sporulating	https://www.ncbi.nlm.nih.gov/pubmed/22135301	https://www.ncbi.nlm.nih.gov/pubmed/27899627	https://www.ncbi.nlm.nih.gov/pubmed/17473269
1	1	0	0	0	1	1	1	1	1	1	1	1	1	1	1	1	1	bso	Bacillus subtilis subsp. natto BEST195	Bacilli	sporulating	https://www.ncbi.nlm.nih.gov/pubmed/22135301	https://www.ncbi.nlm.nih.gov/pubmed/27899627	https://www.ncbi.nlm.nih.gov/pubmed/24916603
0	0	0	0	0	0	0	0	0	0	0	0	0	0	0	0	0	0	llk	Lactococcus lactis subsp. lactis KF147	Bacilli	nonsporulating	https://www.ncbi.nlm.nih.gov/pubmed/22135301	https://www.ncbi.nlm.nih.gov/pubmed/27899627
0	0	0	0	0	0	0	0	0	0	0	0	0	0	0	0	0	0	lre	Lactobacillus reuteri DSM 20016	Bacilli	nonsporulating	https://www.ncbi.nlm.nih.gov/pubmed/22135301	https://www.ncbi.nlm.nih.gov/pubmed/27899627
0	0	0	0	0	0	0	0	0	0	0	0	0	0	0	0	0	0	sca	Staphylococcus carnosus subsp. carnosus TM300	Bacilli	nonsporulating	https://www.ncbi.nlm.nih.gov/pubmed/22135301	https://www.ncbi.nlm.nih.gov/pubmed/27899627
0	0	0	0	0	0	0	0	0	0	0	0	0	0	0	0	0	0	seu	Streptococcus equi subsp. equi 4047	Bacilli	nonsporulating	https://www.ncbi.nlm.nih.gov/pubmed/22135301	https://www.ncbi.nlm.nih.gov/pubmed/27899627
0	0	0	0	0	0	0	0	0	0	0	0	0	0	0	0	0	0	ssp	Staphylococcus saprophyticus subsp. saprophyticus ATCC 15305	Bacilli	nonsporulating	https://www.ncbi.nlm.nih.gov/pubmed/22135301	https://www.ncbi.nlm.nih.gov/pubmed/27899627
1	1	0	0	0	1	1	1	1	1	1	1	1	0	1	1	0	0	csh	Clostridium saccharolyticum WM1	Clostridia	sporulating	https://www.ncbi.nlm.nih.gov/pubmed/22135301	https://www.ncbi.nlm.nih.gov/pubmed/27899627
1	1	0	0	0	1	1	1	1	1	1	1	1	1	1	1	1	1	gym	Paenibacillus sp. Y412MC10	Bacilli	sporulating	https://www.ncbi.nlm.nih.gov/pubmed/22135301	https://www.ncbi.nlm.nih.gov/pubmed/27899627
0	0	0	0	0	0	0	0	0	0	0	0	0	0	0	0	0	0	ljf	Lactobacillus johnsonii FI9785	Bacilli	nonsporulating inferred/unknown	https://www.ncbi.nlm.nih.gov/pubmed/22135301	https://www.ncbi.nlm.nih.gov/pubmed/27899627
1	1	0	0	0	1	1	1	1	1	1	1	1	1	1	1	0	1	cce	Ruminiclostridium cellulolyticum H10	Clostridia	sporulating	https://www.ncbi.nlm.nih.gov/pubmed/22135301	https://www.ncbi.nlm.nih.gov/pubmed/30357420	https://doi.org/10.1099/00207713-34-2-155
1	1	0	0	0	1	1	1	1	1	1	1	1	1	1	1	0	1	mta	Moorella thermoacetica ATCC 39073	Clostridia	sporulating	https://www.ncbi.nlm.nih.gov/pubmed/22135301	https://www.ncbi.nlm.nih.gov/pubmed/30357420	https://www.ncbi.nlm.nih.gov/pubmed/11131023
1	1	0	0	0	1	1	1	1	1	1	1	1	1	1	1	1	1	afl	Anoxybacillus flavithermus WK1	Bacilli	sporulating	https://www.ncbi.nlm.nih.gov/pubmed/22135301	https://www.ncbi.nlm.nih.gov/pubmed/30357420	https://www.ncbi.nlm.nih.gov/pubmed/11155986
1	0	0	1	0	1	1	1	1	1	1	1	1	1	1	1	0	1	gka	Geobacillus kaustophilus HTA426	Bacilli	sporulating	https://www.ncbi.nlm.nih.gov/pubmed/22135301	https://www.ncbi.nlm.nih.gov/pubmed/30357420	https://www.ncbi.nlm.nih.gov/pubmed/11321089
1	0	0	0	1	1	1	1	1	1	1	1	0	1	1	1	0	1	hmo	Heliobacterium modesticaldum Ice1	Clostridia	sporulating	https://www.ncbi.nlm.nih.gov/pubmed/22135301	https://www.ncbi.nlm.nih.gov/pubmed/30357420	https://www.ncbi.nlm.nih.gov/pubmed/11377866
1	1	0	0	0	1	1	1	1	1	1	1	0	1	1	1	0	0	pth	Pelotomaculum thermopropionicum SI	Clostridia	sporulating	https://www.ncbi.nlm.nih.gov/pubmed/22135301	https://www.ncbi.nlm.nih.gov/pubmed/30357420	https://www.ncbi.nlm.nih.gov/pubmed/12361280
1	0	0	1	0	1	1	1	1	1	1	1	1	1	1	1	0	0	ctc	Clostridium tetani E88	Clostridia	sporulating	https://www.ncbi.nlm.nih.gov/pubmed/22135301	https://www.ncbi.nlm.nih.gov/pubmed/30357420	https://www.ncbi.nlm.nih.gov/pubmed/12552129
1	0	1	0	0	1	1	1	1	1	1	1	1	1	1	1	1	0	cbh	Clostridium botulinum A Hall	Clostridia	sporulating	https://www.ncbi.nlm.nih.gov/pubmed/22135301	https://www.ncbi.nlm.nih.gov/pubmed/30357420	https://www.ncbi.nlm.nih.gov/pubmed/16614251
1	1	0	0	0	1	1	1	1	1	1	1	1	1	1	0	1	1	bmq	Bacillus megaterium QM B1551	Bacilli	sporulating	https://www.ncbi.nlm.nih.gov/pubmed/22135301	https://www.ncbi.nlm.nih.gov/pubmed/30357420	https://www.ncbi.nlm.nih.gov/pubmed/17657486
1	1	0	0	0	1	1	1	1	1	1	1	1	1	1	1	1	0	cpf	Clostridium perfringens ATCC 13124	Clostridia	sporulating	https://www.ncbi.nlm.nih.gov/pubmed/22135301	https://www.ncbi.nlm.nih.gov/pubmed/30357420	https://www.ncbi.nlm.nih.gov/pubmed/18469104
1	1	0	0	0	1	1	1	1	1	1	1	0	1	1	1	0	0	dau	Candidatus Desulforudis audaxviator MP104C	Clostridia	sporulating	https://www.ncbi.nlm.nih.gov/pubmed/22135301	https://www.ncbi.nlm.nih.gov/pubmed/30357420	https://www.ncbi.nlm.nih.gov/pubmed/18845759
1	1	0	0	0	1	1	1	1	1	1	1	1	1	1	1	0	0	drm	Desulfotomaculum reducens MI-1	Clostridia	sporulating	https://www.ncbi.nlm.nih.gov/pubmed/22135301	https://www.ncbi.nlm.nih.gov/pubmed/30357420	https://www.ncbi.nlm.nih.gov/pubmed/19601961
1	1	0	0	0	1	1	1	1	1	1	1	1	1	1	1	1	1	bao	Bacillus amyloliquefaciens DSM 7	Bacilli	sporulating	https://www.ncbi.nlm.nih.gov/pubmed/22135301	https://www.ncbi.nlm.nih.gov/pubmed/30357420	https://www.ncbi.nlm.nih.gov/pubmed/19712408
1	0	1	0	0	1	1	1	1	1	1	1	0	0	1	1	0	1	csc	Caldicellulosiruptor saccharolyticus DSM 8903	Clostridia	nonsporulating	https://www.ncbi.nlm.nih.gov/pubmed/22135301	https://www.ncbi.nlm.nih.gov/pubmed/30357420	https://www.ncbi.nlm.nih.gov/pubmed/21092203
1	0	1	0	0	1	1	1	1	1	1	1	1	1	1	1	1	0	cac	Clostridium acetobutylicum ATCC 824	Clostridia	sporulating	https://www.ncbi.nlm.nih.gov/pubmed/22135301	https://www.ncbi.nlm.nih.gov/pubmed/30357420	https://www.ncbi.nlm.nih.gov/pubmed/21401736
1	0	0	0	1	1	1	1	1	1	1	1	0	1	1	1	1	1	dhd	Desulfitobacterium hafniense DCB-2	Clostridia	sporulating	https://www.ncbi.nlm.nih.gov/pubmed/22135301	https://www.ncbi.nlm.nih.gov/pubmed/30357420	https://www.ncbi.nlm.nih.gov/pubmed/22316246
1	1	0	0	0	1	1	1	1	1	1	1	1	1	1	1	0	0	tex	Thermoanaerobacter sp. X514	Clostridia	sporulating	https://www.ncbi.nlm.nih.gov/pubmed/22135301	https://www.ncbi.nlm.nih.gov/pubmed/30357420	https://www.ncbi.nlm.nih.gov/pubmed/23123912
1	0	0	1	0	1	1	1	1	1	1	1	1	1	1	1	0	1	gya	Geobacillus sp. Y412MC52	Bacilli	sporulating	https://www.ncbi.nlm.nih.gov/pubmed/22135301	https://www.ncbi.nlm.nih.gov/pubmed/30357420	https://www.ncbi.nlm.nih.gov/pubmed/26500717
1	0	1	0	0	1	1	1	1	1	1	1	1	1	1	1	0	1	btl	Bacillus thuringiensis Al Hakam	Bacilli	sporulating	https://www.ncbi.nlm.nih.gov/pubmed/22135301	https://www.ncbi.nlm.nih.gov/pubmed/30357420	https://www.ncbi.nlm.nih.gov/pubmed/30798805
1	1	0	0	0	1	1	1	1	1	1	1	1	1	1	1	0	0	dae	Desulfofarcimen acetoxidans DSM 771	Clostridia	sporulating	https://www.ncbi.nlm.nih.gov/pubmed/22135301	https://www.ncbi.nlm.nih.gov/pubmed/30357420	https://www.ncbi.nlm.nih.gov/pubmed/843166
1	0	1	0	0	1	1	1	1	1	1	1	1	1	1	1	0	1	bbe	Brevibacillus brevis NBRC 100599	Bacilli	sporulating	https://www.ncbi.nlm.nih.gov/pubmed/22135301	https://www.ncbi.nlm.nih.gov/pubmed/30357420	https://www.ncbi.nlm.nih.gov/pubmed/8863420
1	0	0	0	0	0	0	0	0	0	0	0	0	0	0	0	0	0	mcl	Macrococcus caseolyticus JCSC5402	Bacilli	nonsporulating	https://www.ncbi.nlm.nih.gov/pubmed/22135301	https://www.ncbi.nlm.nih.gov/pubmed/30357420	https://www.ncbi.nlm.nih.gov/pubmed/9734040
0	0	0	0	0	0	0	0	0	0	0	0	0	0	0	0	0	0	aur	Aerococcus urinae ACS-120-V-Col10a	Bacilli	nonsporulating	https://www.ncbi.nlm.nih.gov/pubmed/22135301	https://www.ncbi.nlm.nih.gov/pubmed/30357420
1	0	1	0	0	1	1	1	1	1	1	1	0	0	0	1	0	1	chd	Caldicellulosiruptor hydrothermalis 108	Clostridia	nonsporulating	https://www.ncbi.nlm.nih.gov/pubmed/22135301	https://www.ncbi.nlm.nih.gov/pubmed/30357420
1	0	0	0	0	0	0	0	0	0	0	0	0	0	0	0	0	0	eat	Exiguobacterium sp. AT1b	Bacilli	nonsporulating	https://www.ncbi.nlm.nih.gov/pubmed/22135301	https://www.ncbi.nlm.nih.gov/pubmed/30357420
0	0	0	0	0	0	0	0	0	0	0	0	0	0	0	0	0	0	lbr	Lactobacillus brevis ATCC 367	Bacilli	nonsporulating	https://www.ncbi.nlm.nih.gov/pubmed/22135301	https://www.ncbi.nlm.nih.gov/pubmed/30357420
0	0	0	0	0	0	0	0	0	0	0	0	0	0	0	0	0	0	lci	Leuconostoc citreum KM20	Bacilli	nonsporulating	https://www.ncbi.nlm.nih.gov/pubmed/22135301	https://www.ncbi.nlm.nih.gov/pubmed/30357420
0	0	0	0	0	0	0	0	0	0	0	0	0	0	0	0	0	0	lmk	Leuconostoc mesenteroides KFRI-MG	Bacilli	nonsporulating	https://www.ncbi.nlm.nih.gov/pubmed/22135301	https://www.ncbi.nlm.nih.gov/pubmed/30357420
0	0	0	0	0	0	0	0	0	0	0	0	0	0	0	0	0	0	lrf	Lactobacillus reuteri JCM 1112	Bacilli	nonsporulating	https://www.ncbi.nlm.nih.gov/pubmed/22135301	https://www.ncbi.nlm.nih.gov/pubmed/30357420
0	0	0	0	0	0	0	0	0	0	0	0	0	0	0	0	0	0	lsi	Lactobacillus salivarius CECT 5713	Bacilli	nonsporulating	https://www.ncbi.nlm.nih.gov/pubmed/22135301	https://www.ncbi.nlm.nih.gov/pubmed/30357420
0	0	0	0	0	0	0	0	0	0	0	0	0	0	0	0	0	0	lsl	Lactobacillus salivarius UCC118	Bacilli	nonsporulating	https://www.ncbi.nlm.nih.gov/pubmed/22135301	https://www.ncbi.nlm.nih.gov/pubmed/30357420
0	0	0	0	0	0	0	0	0	0	0	0	0	0	0	0	0	0	ooe	Oenococcus oeni PSU-1	Bacilli	nonsporulating	https://www.ncbi.nlm.nih.gov/pubmed/22135301	https://www.ncbi.nlm.nih.gov/pubmed/30357420
0	0	0	0	0	0	0	0	0	0	0	0	0	0	0	0	0	0	ppe	Pediococcus pentosaceus ATCC 25745	Bacilli	nonsporulating	https://www.ncbi.nlm.nih.gov/pubmed/22135301	https://www.ncbi.nlm.nih.gov/pubmed/30357420
1	0	0	1	0	1	1	1	1	1	1	1	0	0	0	0	0	0	ral	Ruminococcus albus 7	Clostridia	nonsporulating	https://www.ncbi.nlm.nih.gov/pubmed/22135301	https://www.ncbi.nlm.nih.gov/pubmed/30357420
0	0	0	0	0	0	0	0	0	0	0	0	0	0	0	0	0	0	scp	Streptococcus parasanguinis ATCC 15912	Bacilli	nonsporulating	https://www.ncbi.nlm.nih.gov/pubmed/22135301	https://www.ncbi.nlm.nih.gov/pubmed/30357420
0	0	0	0	0	0	0	0	0	0	0	0	0	0	0	0	0	0	sep	Staphylococcus epidermidis ATCC 12228	Bacilli	nonsporulating	https://www.ncbi.nlm.nih.gov/pubmed/22135301	https://www.ncbi.nlm.nih.gov/pubmed/30357420
0	0	0	0	0	0	0	0	0	0	0	0	0	0	0	0	0	0	sga	Streptococcus gallolyticus UCN34	Bacilli	nonsporulating	https://www.ncbi.nlm.nih.gov/pubmed/22135301	https://www.ncbi.nlm.nih.gov/pubmed/30357420
0	0	0	0	0	0	0	0	0	0	0	0	0	0	0	0	0	0	sgo	Streptococcus gordonii Challis CH1	Bacilli	nonsporulating	https://www.ncbi.nlm.nih.gov/pubmed/22135301	https://www.ncbi.nlm.nih.gov/pubmed/30357420
0	0	0	0	0	0	0	0	0	0	0	0	0	0	0	0	0	0	sha	Staphylococcus haemolyticus JCSC1435	Bacilli	nonsporulating	https://www.ncbi.nlm.nih.gov/pubmed/22135301	https://www.ncbi.nlm.nih.gov/pubmed/30357420
0	0	0	0	0	0	0	0	0	0	0	0	0	0	0	0	0	0	slg	Staphylococcus lugdunensis HKU09-01	Bacilli	nonsporulating	https://www.ncbi.nlm.nih.gov/pubmed/22135301	https://www.ncbi.nlm.nih.gov/pubmed/30357420
0	0	0	0	0	0	0	0	0	0	0	0	0	0	0	0	0	0	sln	Staphylococcus lugdunensis N920143	Bacilli	nonsporulating	https://www.ncbi.nlm.nih.gov/pubmed/22135301	https://www.ncbi.nlm.nih.gov/pubmed/30357420
0	0	0	0	0	0	0	0	0	0	0	0	0	0	0	0	0	0	smb	Streptococcus mitis B6	Bacilli	nonsporulating	https://www.ncbi.nlm.nih.gov/pubmed/22135301	https://www.ncbi.nlm.nih.gov/pubmed/30357420
0	0	0	0	0	0	0	0	0	0	0	0	0	0	0	0	0	0	snv	Streptococcus pneumoniae INV200 (serotype 14)	Bacilli	nonsporulating	https://www.ncbi.nlm.nih.gov/pubmed/22135301	https://www.ncbi.nlm.nih.gov/pubmed/30357420
0	0	0	0	0	0	0	0	0	0	0	0	0	0	0	0	0	0	snx	Streptococcus pneumoniae OXC141 (serotype 3)	Bacilli	nonsporulating	https://www.ncbi.nlm.nih.gov/pubmed/22135301	https://www.ncbi.nlm.nih.gov/pubmed/30357420
0	0	0	0	0	0	0	0	0	0	0	0	0	0	0	0	0	0	sor	Streptococcus oralis Uo5	Bacilli	nonsporulating	https://www.ncbi.nlm.nih.gov/pubmed/22135301	https://www.ncbi.nlm.nih.gov/pubmed/30357420
0	0	0	0	0	0	0	0	0	0	0	0	0	0	0	0	0	0	ssa	Streptococcus sanguinis SK36	Bacilli	nonsporulating	https://www.ncbi.nlm.nih.gov/pubmed/22135301	https://www.ncbi.nlm.nih.gov/pubmed/30357420
0	0	0	0	0	0	0	0	0	0	0	0	0	0	0	0	0	0	ssr	Streptococcus salivarius CCHSS3	Bacilli	nonsporulating	https://www.ncbi.nlm.nih.gov/pubmed/22135301	https://www.ncbi.nlm.nih.gov/pubmed/30357420
0	0	0	0	0	0	0	0	0	0	0	0	0	0	0	0	0	0	stc	Streptococcus thermophilus CNRZ1066	Bacilli	nonsporulating	https://www.ncbi.nlm.nih.gov/pubmed/22135301	https://www.ncbi.nlm.nih.gov/pubmed/30357420
0	0	0	0	0	0	0	0	0	0	0	0	0	0	0	0	0	0	ste	Streptococcus thermophilus LMD-9	Bacilli	nonsporulating	https://www.ncbi.nlm.nih.gov/pubmed/22135301	https://www.ncbi.nlm.nih.gov/pubmed/30357420
0	0	0	0	0	0	0	0	0	0	0	0	0	0	0	0	0	0	stf	Streptococcus salivarius 57.I	Bacilli	nonsporulating	https://www.ncbi.nlm.nih.gov/pubmed/22135301	https://www.ncbi.nlm.nih.gov/pubmed/30357420
0	0	0	0	0	0	0	0	0	0	0	0	0	0	0	0	0	0	stj	Streptococcus salivarius JIM8777	Bacilli	nonsporulating	https://www.ncbi.nlm.nih.gov/pubmed/22135301	https://www.ncbi.nlm.nih.gov/pubmed/30357420
0	0	0	0	0	0	0	0	0	0	0	0	0	0	0	0	0	0	stl	Streptococcus thermophilus LMG 18311	Bacilli	nonsporulating	https://www.ncbi.nlm.nih.gov/pubmed/22135301	https://www.ncbi.nlm.nih.gov/pubmed/30357420
0	0	0	0	0	0	0	0	0	0	0	0	0	0	0	0	0	0	sub	Streptococcus uberis 0140J	Bacilli	nonsporulating	https://www.ncbi.nlm.nih.gov/pubmed/22135301	https://www.ncbi.nlm.nih.gov/pubmed/30357420
1	1	0	0	0	1	1	1	1	1	1	1	1	1	1	1	0	1	aoe	Alkaliphilus oremlandii OhILAs	Clostridia	sporulating	https://www.ncbi.nlm.nih.gov/pubmed/22135301	https://www.ncbi.nlm.nih.gov/pubmed/30357420		https://www.ncbi.nlm.nih.gov/pubmed/27899627
1	0	1	0	0	1	1	1	1	1	1	1	1	1	1	1	0	1	bah	Bacillus anthracis CDC 684	Bacilli	sporulating	https://www.ncbi.nlm.nih.gov/pubmed/22135301	https://www.ncbi.nlm.nih.gov/pubmed/30357420
1	0	1	0	0	1	1	1	1	1	1	1	1	1	1	1	0	1	bai	Bacillus anthracis A0248	Bacilli	sporulating	https://www.ncbi.nlm.nih.gov/pubmed/22135301	https://www.ncbi.nlm.nih.gov/pubmed/30357420
1	0	1	0	0	1	1	1	1	1	1	1	1	1	1	1	0	1	ban	Bacillus anthracis Ames	Bacilli	sporulating	https://www.ncbi.nlm.nih.gov/pubmed/22135301	https://www.ncbi.nlm.nih.gov/pubmed/30357420
1	0	1	0	0	1	1	1	1	1	1	1	1	1	1	1	0	1	bar	Bacillus anthracis Ames Ancestor	Bacilli	sporulating	https://www.ncbi.nlm.nih.gov/pubmed/22135301	https://www.ncbi.nlm.nih.gov/pubmed/30357420
1	0	1	0	0	1	1	1	1	1	1	1	1	1	1	1	0	1	bat	Bacillus anthracis Sterne	Bacilli	sporulating	https://www.ncbi.nlm.nih.gov/pubmed/22135301	https://www.ncbi.nlm.nih.gov/pubmed/30357420
1	0	1	0	0	1	1	1	1	1	1	1	1	1	1	1	0	1	bca	Bacillus cereus ATCC 10987	Bacilli	sporulating	https://www.ncbi.nlm.nih.gov/pubmed/22135301	https://www.ncbi.nlm.nih.gov/pubmed/30357420
1	0	1	0	0	1	1	1	1	1	1	1	1	1	1	1	1	1	bcb	Bacillus cereus B4264	Bacilli	sporulating	https://www.ncbi.nlm.nih.gov/pubmed/22135301	https://www.ncbi.nlm.nih.gov/pubmed/30357420
1	0	1	0	0	1	1	1	1	1	1	1	1	1	1	1	1	1	bce	Bacillus cereus ATCC 14579	Bacilli	sporulating	https://www.ncbi.nlm.nih.gov/pubmed/22135301	https://www.ncbi.nlm.nih.gov/pubmed/30357420
1	0	1	0	0	1	1	1	1	1	1	1	1	1	1	1	1	1	bcg	Bacillus cereus G9842	Bacilli	sporulating	https://www.ncbi.nlm.nih.gov/pubmed/22135301	https://www.ncbi.nlm.nih.gov/pubmed/30357420
1	0	0	1	0	1	1	1	1	1	1	1	1	1	1	1	1	1	bcl	Bacillus clausii KSM-K16	Bacilli	sporulating	https://www.ncbi.nlm.nih.gov/pubmed/22135301	https://www.ncbi.nlm.nih.gov/pubmed/30357420
1	0	1	0	0	1	1	1	1	1	1	1	1	1	1	1	0	1	bcq	Bacillus cereus Q1	Bacilli	sporulating	https://www.ncbi.nlm.nih.gov/pubmed/22135301	https://www.ncbi.nlm.nih.gov/pubmed/30357420
1	0	1	0	0	1	1	1	1	1	1	1	1	1	1	1	0	1	bcr	Bacillus cereus AH187	Bacilli	sporulating	https://www.ncbi.nlm.nih.gov/pubmed/22135301	https://www.ncbi.nlm.nih.gov/pubmed/30357420
1	0	1	0	0	1	1	1	1	1	1	1	1	1	1	1	0	1	bcu	Bacillus cereus AH820	Bacilli	sporulating	https://www.ncbi.nlm.nih.gov/pubmed/22135301	https://www.ncbi.nlm.nih.gov/pubmed/30357420
1	0	1	0	0	1	1	1	1	1	1	1	1	1	1	1	0	1	bcx	Bacillus cereus 03BB102	Bacilli	sporulating	https://www.ncbi.nlm.nih.gov/pubmed/22135301	https://www.ncbi.nlm.nih.gov/pubmed/30357420
1	1	0	0	0	1	1	1	1	1	1	1	1	1	1	0	1	1	bha	Bacillus halodurans C-125	Bacilli	sporulating	https://www.ncbi.nlm.nih.gov/pubmed/22135301	https://www.ncbi.nlm.nih.gov/pubmed/30357420
1	1	0	0	0	1	1	1	1	1	1	1	1	1	1	1	1	1	bpu	Bacillus pumilus SAFR-032	Bacilli	sporulating	https://www.ncbi.nlm.nih.gov/pubmed/22135301	https://www.ncbi.nlm.nih.gov/pubmed/30357420
1	0	1	0	0	1	1	1	1	1	1	1	1	1	1	1	1	0	cae	Clostridium acetobutylicum DSM 1731	Clostridia	sporulating	https://www.ncbi.nlm.nih.gov/pubmed/22135301	https://www.ncbi.nlm.nih.gov/pubmed/30357420
1	0	1	0	0	1	1	1	1	1	1	1	1	1	1	1	1	0	cbb	Clostridium botulinum B1 Okra	Clostridia	sporulating	https://www.ncbi.nlm.nih.gov/pubmed/22135301	https://www.ncbi.nlm.nih.gov/pubmed/30357420
1	1	0	0	0	1	1	1	1	1	1	1	1	1	1	1	1	0	cbe	Clostridium beijerinckii NCIMB 8052	Clostridia	sporulating	https://www.ncbi.nlm.nih.gov/pubmed/22135301	https://www.ncbi.nlm.nih.gov/pubmed/30357420
1	0	1	0	0	1	1	1	1	1	1	1	1	1	1	1	1	0	cbf	Clostridium botulinum F Langeland	Clostridia	sporulating	https://www.ncbi.nlm.nih.gov/pubmed/22135301	https://www.ncbi.nlm.nih.gov/pubmed/30357420
1	0	1	0	0	1	1	1	1	1	1	1	1	1	1	1	1	0	cbi	Clostridium botulinum Ba4 657	Clostridia	sporulating	https://www.ncbi.nlm.nih.gov/pubmed/22135301	https://www.ncbi.nlm.nih.gov/pubmed/30357420
1	0	1	0	0	1	1	1	1	1	1	1	1	1	1	1	1	0	cbl	Clostridium botulinum A3 Loch Maree	Clostridia	sporulating	https://www.ncbi.nlm.nih.gov/pubmed/22135301	https://www.ncbi.nlm.nih.gov/pubmed/30357420
1	1	0	0	0	1	1	1	1	1	1	1	1	1	1	1	1	0	cbt	Clostridium botulinum E3 Alaska E43	Clostridia	sporulating	https://www.ncbi.nlm.nih.gov/pubmed/22135301	https://www.ncbi.nlm.nih.gov/pubmed/30357420
1	0	1	0	0	1	1	1	1	1	1	1	1	1	1	1	1	0	cby	Clostridium botulinum A2 Kyoto	Clostridia	sporulating	https://www.ncbi.nlm.nih.gov/pubmed/22135301	https://www.ncbi.nlm.nih.gov/pubmed/30357420
1	0	0	1	0	1	1	1	1	1	1	1	1	1	1	1	1	0	ccb	Clostridium cellulovorans 743B	Clostridia	sporulating	https://www.ncbi.nlm.nih.gov/pubmed/22135301	https://www.ncbi.nlm.nih.gov/pubmed/30357420
1	1	0	0	0	1	1	1	1	1	1	1	1	1	1	1	1	0	ckl	Clostridium kluyveri DSM 555	Clostridia	sporulating	https://www.ncbi.nlm.nih.gov/pubmed/22135301	https://www.ncbi.nlm.nih.gov/pubmed/30357420
1	1	0	0	0	1	1	1	1	1	1	1	1	1	1	1	1	0	ckr	Clostridium kluyveri NBRC 12016	Clostridia	sporulating	https://www.ncbi.nlm.nih.gov/pubmed/22135301	https://www.ncbi.nlm.nih.gov/pubmed/30357420
1	0	0	1	0	1	1	1	1	1	1	1	1	1	1	1	1	0	cno	Clostridium novyi NT	Clostridia	sporulating	https://www.ncbi.nlm.nih.gov/pubmed/22135301	https://www.ncbi.nlm.nih.gov/pubmed/30357420
1	0	0	1	0	1	1	1	1	1	1	1	1	1	1	1	1	0	cpas	Clostridium pasteurianum BC1	Clostridia	sporulating	https://www.ncbi.nlm.nih.gov/pubmed/22135301	https://www.ncbi.nlm.nih.gov/pubmed/30357420
1	0	1	0	0	1	1	1	1	1	1	1	1	1	1	1	1	0	cpe	Clostridium perfringens 13	Clostridia	sporulating	https://www.ncbi.nlm.nih.gov/pubmed/22135301	https://www.ncbi.nlm.nih.gov/pubmed/30357420
1	1	0	0	0	1	1	1	1	1	1	1	1	1	1	1	1	0	cpr	Clostridium perfringens SM101	Clostridia	sporulating	https://www.ncbi.nlm.nih.gov/pubmed/22135301	https://www.ncbi.nlm.nih.gov/pubmed/30357420
1	0	0	0	1	1	1	1	1	1	1	1	0	1	1	1	1	1	dsy	Desulfitobacterium hafniense Y51	Clostridia	sporulating	https://www.ncbi.nlm.nih.gov/pubmed/22135301	https://www.ncbi.nlm.nih.gov/pubmed/30357420
1	0	0	1	0	1	1	1	1	1	1	1	1	1	1	1	0	1	gct	Geobacillus sp. C56-T3	Bacilli	sporulating	https://www.ncbi.nlm.nih.gov/pubmed/22135301	https://www.ncbi.nlm.nih.gov/pubmed/30357420
1	0	0	1	0	1	1	1	1	1	1	1	1	1	1	1	0	1	gmc	Geobacillus sp. Y4.1MC1	Bacilli	sporulating	https://www.ncbi.nlm.nih.gov/pubmed/22135301	https://www.ncbi.nlm.nih.gov/pubmed/30357420
1	0	0	1	0	1	1	1	1	1	1	1	1	1	1	1	0	1	gth	Parageobacillus thermoglucosidasius C56-YS93	Bacilli	sporulating	https://www.ncbi.nlm.nih.gov/pubmed/22135301	https://www.ncbi.nlm.nih.gov/pubmed/30357420
1	0	0	1	0	1	1	1	1	1	1	1	1	1	1	1	0	1	gtn	Geobacillus thermodenitrificans NG80-2	Bacilli	sporulating	https://www.ncbi.nlm.nih.gov/pubmed/22135301	https://www.ncbi.nlm.nih.gov/pubmed/30357420
1	0	0	1	0	1	1	1	1	1	1	1	1	1	1	1	1	1	gwc	Geobacillus sp. WCH70	Bacilli	sporulating	https://www.ncbi.nlm.nih.gov/pubmed/22135301	https://www.ncbi.nlm.nih.gov/pubmed/30357420
1	0	0	1	0	1	1	1	1	1	1	1	1	1	1	1	0	1	gyc	Geobacillus sp. Y412MC61	Bacilli	sporulating	https://www.ncbi.nlm.nih.gov/pubmed/22135301	https://www.ncbi.nlm.nih.gov/pubmed/30357420
1	1	0	0	0	1	1	1	1	1	1	1	1	1	1	1	1	1	pjd	Paenibacillus sp. JDR-2	Bacilli	sporulating	https://www.ncbi.nlm.nih.gov/pubmed/22135301	https://www.ncbi.nlm.nih.gov/pubmed/30357420
1	0	1	0	0	1	1	1	1	1	1	1	0	0	0	1	0	1	ate	Caldicellulosiruptor bescii DSM 6725	Clostridia	unknown	https://www.ncbi.nlm.nih.gov/pubmed/22135301	https://www.ncbi.nlm.nih.gov/pubmed/30357420
0	0	0	0	0	0	0	0	0	0	0	0	0	0	0	0	0	0	ljo	Lactobacillus johnsonii NCC 533	Bacilli	nonsporulating inferred/unknown	https://www.ncbi.nlm.nih.gov/pubmed/22135301	https://www.ncbi.nlm.nih.gov/pubmed/30357420
0	0	0	0	0	0	0	0	0	0	0	0	0	0	0	0	0	0	efl	Enterococcus faecalis 62	Bacilli	unknown	https://www.ncbi.nlm.nih.gov/pubmed/22135301		book shell ncbi 1
0	0	0	0	0	0	0	0	0	0	0	0	0	0	0	0	0	0	fma	Finegoldia magna ATCC 29328	Tissierellia	unknown	https://www.ncbi.nlm.nih.gov/pubmed/22135301		DOI:10.1006/anae.1999.0197
0	0	0	0	0	0	0	0	0	0	0	0	0	0	0	0	0	0	lam	Lactobacillus amylovorus GRL 1112	Bacilli	nonsporulating inferred/unknown	https://www.ncbi.nlm.nih.gov/pubmed/22135301		https://doi.org/10.1099/00207713-31-1-56
0	0	0	0	0	0	0	0	0	0	0	0	0	0	0	0	0	0	lay	Lactobacillus amylovorus GRL1118	Bacilli	nonsporulating inferred/unknown	https://www.ncbi.nlm.nih.gov/pubmed/22135301		https://doi.org/10.1099/00207713-31-1-56
1	1	0	0	0	1	1	1	1	1	1	1	1	1	1	1	1	1	bsu	Bacillus subtilis subsp. subtilis 168	Bacilli	sporulating	https://www.ncbi.nlm.nih.gov/pubmed/22135301		https://www.ncbi.nlm.nih.gov/pubmed/10425781
1	1	0	0	0	1	1	1	1	1	1	1	0	1	1	1	0	0	adg	Ammonifex degensii KC4	Clostridia	nonsporulating	https://www.ncbi.nlm.nih.gov/pubmed/22135301		https://www.ncbi.nlm.nih.gov/pubmed/11539844
1	1	0	0	0	1	1	1	1	1	1	1	0	0	1	1	0	0	cpy	Lachnoclostridium phytofermentans ISDg (Clostridium phytofermentans ISDg)	Clostridia	sporulating	https://www.ncbi.nlm.nih.gov/pubmed/22135301		https://www.ncbi.nlm.nih.gov/pubmed/12148621
0	0	0	0	0	0	0	0	0	0	0	0	0	0	0	0	0	0	lai	Lactobacillus acidophilus 30SC	Bacilli	nonsporulating inferred/unknown	https://www.ncbi.nlm.nih.gov/pubmed/22135301		https://www.ncbi.nlm.nih.gov/pubmed/1503977
1	0	0	0	1	1	1	1	1	1	1	1	0	1	1	1	0	1	chy	Carboxydothermus hydrogenoformans Z-2901	Clostridia	sporulating	https://www.ncbi.nlm.nih.gov/pubmed/22135301		https://www.ncbi.nlm.nih.gov/pubmed/16311624
1	1	0	0	0	1	1	1	1	1	1	1	1	1	1	1	0	1	cth	Hungateiclostridium thermocellum ATCC 27405 (Clostridium thermocellum ATCC 27405)	Clostridia	sporulating	https://www.ncbi.nlm.nih.gov/pubmed/22135301		https://www.ncbi.nlm.nih.gov/pubmed/16347527
1	1	0	0	0	1	1	1	1	1	1	1	1	1	1	1	0	0	tpd	Thermoanaerobacter pseudethanolicus ATCC 33223	Clostridia	sporulating	https://www.ncbi.nlm.nih.gov/pubmed/22135301		https://www.ncbi.nlm.nih.gov/pubmed/17911280
1	1	0	0	0	1	1	1	1	1	1	1	1	1	1	1	0	0	cdf	Clostridioides difficile 630 (Clostridium difficile 630) (PCR-ribotype 012)	Clostridia	sporulating	https://www.ncbi.nlm.nih.gov/pubmed/22135301		https://www.ncbi.nlm.nih.gov/pubmed/24814671
1	1	0	0	0	1	1	1	1	1	1	1	0	0	0	1	0	0	ere	Eubacterium rectale ATCC 33656 (Agathobacter rectalis ATCC 33656)	Clostridia	nonsporulating	https://www.ncbi.nlm.nih.gov/pubmed/22135301
0	0	0	0	0	0	0	0	0	0	0	0	0	0	0	0	0	0	lin	Listeria innocua Clip11262 (serotype 6a)	Bacilli	nonsporulating	https://www.ncbi.nlm.nih.gov/pubmed/22135301
0	0	0	0	0	0	0	0	0	0	0	0	0	0	0	0	0	0	lio	Listeria ivanovii subsp. londoniensis WSLC 30151	Bacilli	nonsporulating	https://www.ncbi.nlm.nih.gov/pubmed/22135301
0	0	0	0	0	0	0	0	0	0	0	0	0	0	0	0	0	0	lla	Lactococcus lactis subsp. lactis Il1403	Bacilli	nonsporulating	https://www.ncbi.nlm.nih.gov/pubmed/22135301
0	0	0	0	0	0	0	0	0	0	0	0	0	0	0	0	0	0	llc	Lactococcus lactis subsp. cremoris SK11	Bacilli	nonsporulating	https://www.ncbi.nlm.nih.gov/pubmed/22135301
0	0	0	0	0	0	0	0	0	0	0	0	0	0	0	0	0	0	llm	Lactococcus lactis subsp. cremoris MG1363	Bacilli	nonsporulating	https://www.ncbi.nlm.nih.gov/pubmed/22135301
0	0	0	0	0	0	0	0	0	0	0	0	0	0	0	0	0	0	lmc	Listeria monocytogenes CLIP 80459 (serotype 4b)	Bacilli	nonsporulating	https://www.ncbi.nlm.nih.gov/pubmed/22135301
0	0	0	0	0	0	0	0	0	0	0	0	0	0	0	0	0	0	lmf	Listeria monocytogenes F2365 (serotype 4b)	Bacilli	nonsporulating	https://www.ncbi.nlm.nih.gov/pubmed/22135301
0	0	0	0	0	0	0	0	0	0	0	0	0	0	0	0	0	0	lmh	Listeria monocytogenes HCC23 (serotype 4a)	Bacilli	nonsporulating	https://www.ncbi.nlm.nih.gov/pubmed/22135301
0	0	0	0	0	0	0	0	0	0	0	0	0	0	0	0	0	0	lmn	Listeria monocytogenes 08-5578 (serotype 1/2a)	Bacilli	nonsporulating	https://www.ncbi.nlm.nih.gov/pubmed/22135301
0	0	0	0	0	0	0	0	0	0	0	0	0	0	0	0	0	0	lmo	Listeria monocytogenes EGD-e (serotype 1/2a)	Bacilli	nonsporulating	https://www.ncbi.nlm.nih.gov/pubmed/22135301
0	0	0	0	0	0	0	0	0	0	0	0	0	0	0	0	0	0	lmy	Listeria monocytogenes 08-5923 (serotype 1/2a)	Bacilli	nonsporulating	https://www.ncbi.nlm.nih.gov/pubmed/22135301
0	0	0	0	0	0	0	0	0	0	0	0	0	0	0	0	0	0	lwe	Listeria welshimeri serovar 6b SLCC5334	Bacilli	nonsporulating	https://www.ncbi.nlm.nih.gov/pubmed/22135301
0	0	0	0	0	0	0	0	0	0	0	0	0	0	0	0	0	0	saa	Staphylococcus aureus subsp. aureus USA300_FPR3757, community-acquired methicillin-resistant	Bacilli	nonsporulating	https://www.ncbi.nlm.nih.gov/pubmed/22135301
0	0	0	0	0	0	0	0	0	0	0	0	0	0	0	0	0	0	sab	Staphylococcus aureus RF122/ET3-1, bovine mastitis-causing	Bacilli	nonsporulating	https://www.ncbi.nlm.nih.gov/pubmed/22135301
0	0	0	0	0	0	0	0	0	0	0	0	0	0	0	0	0	0	sac	Staphylococcus aureus subsp. aureus COL, methicillin-resistant	Bacilli	nonsporulating	https://www.ncbi.nlm.nih.gov/pubmed/22135301
0	0	0	0	0	0	0	0	0	0	0	0	0	0	0	0	0	0	sad	Staphylococcus aureus subsp. aureus ED98	Bacilli	nonsporulating	https://www.ncbi.nlm.nih.gov/pubmed/22135301
0	0	0	0	0	0	0	0	0	0	0	0	0	0	0	0	0	0	sae	Staphylococcus aureus subsp. aureus Newman	Bacilli	nonsporulating	https://www.ncbi.nlm.nih.gov/pubmed/22135301
0	0	0	0	0	0	0	0	0	0	0	0	0	0	0	0	0	0	sag	Streptococcus agalactiae 2603 (serotype V)	Bacilli	nonsporulating	https://www.ncbi.nlm.nih.gov/pubmed/22135301
0	0	0	0	0	0	0	0	0	0	0	0	0	0	0	0	0	0	sah	Staphylococcus aureus subsp. aureus JH1, methicillin-resistant, vancomycin-susceptible	Bacilli	nonsporulating	https://www.ncbi.nlm.nih.gov/pubmed/22135301
0	0	0	0	0	0	0	0	0	0	0	0	0	0	0	0	0	0	saj	Staphylococcus aureus subsp. aureus JH9, methicillin-resistant, vancomycin-intermediate resistance	Bacilli	nonsporulating	https://www.ncbi.nlm.nih.gov/pubmed/22135301
0	0	0	0	0	0	0	0	0	0	0	0	0	0	0	0	0	0	sak	Streptococcus agalactiae A909 (serotype Ia)	Bacilli	nonsporulating	https://www.ncbi.nlm.nih.gov/pubmed/22135301
0	0	0	0	0	0	0	0	0	0	0	0	0	0	0	0	0	0	sam	Staphylococcus aureus subsp. aureus MW2, community-acquired methicillin-resistant	Bacilli	nonsporulating	https://www.ncbi.nlm.nih.gov/pubmed/22135301
0	0	0	0	0	0	0	0	0	0	0	0	0	0	0	0	0	0	san	Streptococcus agalactiae NEM316 (serotype III)	Bacilli	nonsporulating	https://www.ncbi.nlm.nih.gov/pubmed/22135301
0	0	0	0	0	0	0	0	0	0	0	0	0	0	0	0	0	0	sao	Staphylococcus aureus subsp. aureus NCTC 8325	Bacilli	nonsporulating	https://www.ncbi.nlm.nih.gov/pubmed/22135301
0	0	0	0	0	0	0	0	0	0	0	0	0	0	0	0	0	0	sar	Staphylococcus aureus subsp. aureus MRSA252, methicillin-resistant	Bacilli	nonsporulating	https://www.ncbi.nlm.nih.gov/pubmed/22135301
0	0	0	0	0	0	0	0	0	0	0	0	0	0	0	0	0	0	sas	Staphylococcus aureus subsp. aureus MSSA476, methicillin-susceptible	Bacilli	nonsporulating	https://www.ncbi.nlm.nih.gov/pubmed/22135301
0	0	0	0	0	0	0	0	0	0	0	0	0	0	0	0	0	0	sau	Staphylococcus aureus subsp. aureus N315, hospital-acquired methicillin-resistant, vancomycin-susceptible	Bacilli	nonsporulating	https://www.ncbi.nlm.nih.gov/pubmed/22135301
0	0	0	0	0	0	0	0	0	0	0	0	0	0	0	0	0	0	sav	Staphylococcus aureus subsp. aureus Mu50, methicillin-resistant, vancomycin-intermediate resistance	Bacilli	nonsporulating	https://www.ncbi.nlm.nih.gov/pubmed/22135301
0	0	0	0	0	0	0	0	0	0	0	0	0	0	0	0	0	0	saw	Staphylococcus aureus subsp. aureus Mu3, methicillin-resistant, heterogeneous vancomycin-intermediate resistance	Bacilli	nonsporulating	https://www.ncbi.nlm.nih.gov/pubmed/22135301
0	0	0	0	0	0	0	0	0	0	0	0	0	0	0	0	0	0	sax	Staphylococcus aureus subsp. aureus USA300_TCH1516, community-acquired methicillin-resistant	Bacilli	nonsporulating	https://www.ncbi.nlm.nih.gov/pubmed/22135301
0	0	0	0	0	0	0	0	0	0	0	0	0	0	0	0	0	0	ser	Staphylococcus epidermidis RP62A, methicillin-resistant	Bacilli	nonsporulating	https://www.ncbi.nlm.nih.gov/pubmed/22135301
0	0	0	0	0	0	0	0	0	0	0	0	0	0	0	0	0	0	sgg	Streptococcus gallolyticus subsp. gallolyticus ATCC BAA-2069	Bacilli	nonsporulating	https://www.ncbi.nlm.nih.gov/pubmed/22135301
0	0	0	0	0	0	0	0	0	0	0	0	0	0	0	0	0	0	sjj	Streptococcus pneumoniae JJA (serotype 14)	Bacilli	nonsporulating	https://www.ncbi.nlm.nih.gov/pubmed/22135301
0	0	0	0	0	0	0	0	0	0	0	0	0	0	0	0	0	0	smc	Streptococcus mutans NN2025 (serotype c)	Bacilli	nonsporulating	https://www.ncbi.nlm.nih.gov/pubmed/22135301
0	0	0	0	0	0	0	0	0	0	0	0	0	0	0	0	0	0	smu	Streptococcus mutans UA159 (serotype c)	Bacilli	nonsporulating	https://www.ncbi.nlm.nih.gov/pubmed/22135301
0	0	0	0	0	0	0	0	0	0	0	0	0	0	0	0	0	0	snb	Streptococcus pneumoniae 670-6B (serotype 6B)	Bacilli	nonsporulating	https://www.ncbi.nlm.nih.gov/pubmed/22135301
0	0	0	0	0	0	0	0	0	0	0	0	0	0	0	0	0	0	snc	Streptococcus pneumoniae TCH8431/19A (serotype 19A)	Bacilli	nonsporulating	https://www.ncbi.nlm.nih.gov/pubmed/22135301
0	0	0	0	0	0	0	0	0	0	0	0	0	0	0	0	0	0	sne	Streptococcus pneumoniae ATCC 700669 (serotype 23F ST81 lineage)	Bacilli	nonsporulating	https://www.ncbi.nlm.nih.gov/pubmed/22135301
0	0	0	0	0	0	0	0	0	0	0	0	0	0	0	0	0	0	snm	Streptococcus pneumoniae 70585 (serotype 5)	Bacilli	nonsporulating	https://www.ncbi.nlm.nih.gov/pubmed/22135301
0	0	0	0	0	0	0	0	0	0	0	0	0	0	0	0	0	0	snp	Streptococcus pneumoniae AP200 (serotype 11A)	Bacilli	nonsporulating	https://www.ncbi.nlm.nih.gov/pubmed/22135301
0	0	0	0	0	0	0	0	0	0	0	0	0	0	0	0	0	0	snt	Streptococcus pneumoniae Taiwan19F-14 (serotype 19F)	Bacilli	nonsporulating	https://www.ncbi.nlm.nih.gov/pubmed/22135301
0	0	0	0	0	0	0	0	0	0	0	0	0	0	0	0	0	0	soz	Streptococcus pyogenes NZ131 (serotype M49)	Bacilli	nonsporulating	https://www.ncbi.nlm.nih.gov/pubmed/22135301
0	0	0	0	0	0	0	0	0	0	0	0	0	0	0	0	0	0	spa	Streptococcus pyogenes MGAS10394 (serotype M6)	Bacilli	nonsporulating	https://www.ncbi.nlm.nih.gov/pubmed/22135301
0	0	0	0	0	0	0	0	0	0	0	0	0	0	0	0	0	0	spb	Streptococcus pyogenes MGAS6180 (serotype M28)	Bacilli	nonsporulating	https://www.ncbi.nlm.nih.gov/pubmed/22135301
0	0	0	0	0	0	0	0	0	0	0	0	0	0	0	0	0	0	spd	Streptococcus pneumoniae D39 (virulent serotype 2)	Bacilli	nonsporulating	https://www.ncbi.nlm.nih.gov/pubmed/22135301
0	0	0	0	0	0	0	0	0	0	0	0	0	0	0	0	0	0	spf	Streptococcus pyogenes Manfredo (serotype M5)	Bacilli	nonsporulating	https://www.ncbi.nlm.nih.gov/pubmed/22135301
0	0	0	0	0	0	0	0	0	0	0	0	0	0	0	0	0	0	spg	Streptococcus pyogenes MGAS315 (serotype M3)	Bacilli	nonsporulating	https://www.ncbi.nlm.nih.gov/pubmed/22135301
0	0	0	0	0	0	0	0	0	0	0	0	0	0	0	0	0	0	sph	Streptococcus pyogenes MGAS10270 (serotype M2)	Bacilli	nonsporulating	https://www.ncbi.nlm.nih.gov/pubmed/22135301
0	0	0	0	0	0	0	0	0	0	0	0	0	0	0	0	0	0	spi	Streptococcus pyogenes MGAS10750 (serotype M4)	Bacilli	nonsporulating	https://www.ncbi.nlm.nih.gov/pubmed/22135301
0	0	0	0	0	0	0	0	0	0	0	0	0	0	0	0	0	0	spj	Streptococcus pyogenes MGAS2096 (serotype M12)	Bacilli	nonsporulating	https://www.ncbi.nlm.nih.gov/pubmed/22135301
0	0	0	0	0	0	0	0	0	0	0	0	0	0	0	0	0	0	spk	Streptococcus pyogenes MGAS9429 (serotype M12)	Bacilli	nonsporulating	https://www.ncbi.nlm.nih.gov/pubmed/22135301
0	0	0	0	0	0	0	0	0	0	0	0	0	0	0	0	0	0	spm	Streptococcus pyogenes MGAS8232 (serotype M18)	Bacilli	nonsporulating	https://www.ncbi.nlm.nih.gov/pubmed/22135301
0	0	0	0	0	0	0	0	0	0	0	0	0	0	0	0	0	0	spn	Streptococcus pneumoniae TIGR4 (virulent serotype 4)	Bacilli	nonsporulating	https://www.ncbi.nlm.nih.gov/pubmed/22135301
0	0	0	0	0	0	0	0	0	0	0	0	0	0	0	0	0	0	spp	Streptococcus pneumoniae P1031 (serotype 1)	Bacilli	nonsporulating	https://www.ncbi.nlm.nih.gov/pubmed/22135301
0	0	0	0	0	0	0	0	0	0	0	0	0	0	0	0	0	0	spr	Streptococcus pneumoniae R6 (avirulent serotype 2) (laboratory-adapted D39 derivative)	Bacilli	nonsporulating	https://www.ncbi.nlm.nih.gov/pubmed/22135301
0	0	0	0	0	0	0	0	0	0	0	0	0	0	0	0	0	0	sps	Streptococcus pyogenes SSI-1 (serotype M3)	Bacilli	nonsporulating	https://www.ncbi.nlm.nih.gov/pubmed/22135301
0	0	0	0	0	0	0	0	0	0	0	0	0	0	0	0	0	0	spv	Streptococcus pneumoniae Hungary19A-6 (serotype 19A)	Bacilli	nonsporulating	https://www.ncbi.nlm.nih.gov/pubmed/22135301
0	0	0	0	0	0	0	0	0	0	0	0	0	0	0	0	0	0	spw	Streptococcus pneumoniae CGSP14 (serotype 14)	Bacilli	nonsporulating	https://www.ncbi.nlm.nih.gov/pubmed/22135301
0	0	0	0	0	0	0	0	0	0	0	0	0	0	0	0	0	0	spx	Streptococcus pneumoniae G54 (serotype 19F)	Bacilli	nonsporulating	https://www.ncbi.nlm.nih.gov/pubmed/22135301
0	0	0	0	0	0	0	0	0	0	0	0	0	0	0	0	0	0	spy	Streptococcus pyogenes M1 GAS (serotype M1)	Bacilli	nonsporulating	https://www.ncbi.nlm.nih.gov/pubmed/22135301
0	0	0	0	0	0	0	0	0	0	0	0	0	0	0	0	0	0	spz	Streptococcus pyogenes MGAS5005 (serotype M1)	Bacilli	nonsporulating	https://www.ncbi.nlm.nih.gov/pubmed/22135301
0	0	0	0	0	0	0	0	0	0	0	0	0	0	0	0	0	0	ssb	Streptococcus suis BM407 (serotype 2)	Bacilli	nonsporulating	https://www.ncbi.nlm.nih.gov/pubmed/22135301
0	0	0	0	0	0	0	0	0	0	0	0	0	0	0	0	0	0	ssi	Streptococcus suis P1/7 (serotype 2)	Bacilli	nonsporulating	https://www.ncbi.nlm.nih.gov/pubmed/22135301
0	0	0	0	0	0	0	0	0	0	0	0	0	0	0	0	0	0	sss	Streptococcus suis SC84 (serotype 2)	Bacilli	nonsporulating	https://www.ncbi.nlm.nih.gov/pubmed/22135301
0	0	0	0	0	0	0	0	0	0	0	0	0	0	0	0	0	0	sst	Streptococcus suis ST3 (serotype 3)	Bacilli	nonsporulating	https://www.ncbi.nlm.nih.gov/pubmed/22135301
0	0	0	0	0	0	0	0	0	0	0	0	0	0	0	0	0	0	ssu	Streptococcus suis 05ZYH33 (serotype 2)	Bacilli	nonsporulating	https://www.ncbi.nlm.nih.gov/pubmed/22135301
0	0	0	0	0	0	0	0	0	0	0	0	0	0	0	0	0	0	ssv	Streptococcus suis 98HAH33 (serotype 2)	Bacilli	nonsporulating	https://www.ncbi.nlm.nih.gov/pubmed/22135301
0	0	0	0	0	0	0	0	0	0	0	0	0	0	0	0	0	0	wjo	Weissella jogaejeotgali FOL01	Bacilli	nonsporulating	https://www.ncbi.nlm.nih.gov/pubmed/22135301
0	0	0	0	0	0	0	0	0	0	0	0	0	0	0	0	0	0	lgv	Lactococcus garvieae Lg2	Bacilli	nonsporulating inferred/unknown	https://www.ncbi.nlm.nih.gov/pubmed/22135301
0	0	0	0	0	0	0	0	0	0	0	0	0	0	0	0	0	0	lki	Leuconostoc kimchii IMSNU 11154	Bacilli	nonsporulating inferred/unknown	https://www.ncbi.nlm.nih.gov/pubmed/22135301
1	1	0	0	0	1	1	1	1	1	1	1	1	1	1	1	1	1	bay	Bacillus velezensis FZB42	Bacilli	sporulating	https://www.ncbi.nlm.nih.gov/pubmed/22135301
1	0	1	0	0	1	1	1	1	1	1	1	1	1	1	1	0	1	bcz	Bacillus cereus E33L (zebra killer)	Bacilli	sporulating	https://www.ncbi.nlm.nih.gov/pubmed/22135301
1	1	0	0	0	1	1	1	1	1	1	1	1	1	1	1	1	1	bli	Bacillus licheniformis ATCC 14580	Bacilli	sporulating	https://www.ncbi.nlm.nih.gov/pubmed/22135301
1	0	1	0	0	1	1	1	1	1	1	1	1	1	1	1	0	1	btk	Bacillus thuringiensis serovar konkukian 97-27	Bacilli	sporulating	https://www.ncbi.nlm.nih.gov/pubmed/22135301
1	0	1	0	0	1	1	1	1	1	1	1	1	1	1	1	1	1	bwe	Bacillus mycoides KBAB4 (Bacillus weihenstephanensis KBAB4)	Bacilli	sporulating	https://www.ncbi.nlm.nih.gov/pubmed/22135301
1	0	1	0	0	1	1	1	1	1	1	1	1	1	1	1	1	0	cba	Clostridium botulinum A ATCC 19397	Clostridia	sporulating	https://www.ncbi.nlm.nih.gov/pubmed/22135301
1	1	0	0	0	1	1	1	1	1	1	1	1	1	1	1	1	0	cbk	Clostridium botulinum B Eklund 17B (NRP)	Clostridia	sporulating	https://www.ncbi.nlm.nih.gov/pubmed/22135301
1	0	1	0	0	1	1	1	1	1	1	1	1	1	1	1	1	0	cbo	Clostridium botulinum A ATCC 3502	Clostridia	sporulating	https://www.ncbi.nlm.nih.gov/pubmed/22135301
1	1	0	0	0	1	1	1	1	1	1	1	1	1	1	1	0	0	cdc	Clostridioides difficile CD196 (Clostridium difficile CD196) (PCR-ribotype 027)	Clostridia	sporulating	https://www.ncbi.nlm.nih.gov/pubmed/22135301
1	1	0	0	0	1	1	1	1	1	1	1	1	1	1	1	0	0	cdl	Clostridioides difficile R20291 (Clostridium difficile R20291) (PCR-ribotype 027)	Clostridia	sporulating	https://www.ncbi.nlm.nih.gov/pubmed/22135301
1	1	0	0	0	1	1	1	1	1	1	1	1	1	1	1	0	0	clj	Clostridium ljungdahlii DSM 13528	Clostridia	sporulating	https://www.ncbi.nlm.nih.gov/pubmed/22135301
1	1	0	0	0	1	1	1	1	1	1	1	1	1	0	1	0	0	dca	Desulfotomaculum nigrificans CO-1-SRB (Desulfotomaculum carboxydivorans CO-1-SRB)	Clostridia	sporulating	https://www.ncbi.nlm.nih.gov/pubmed/22135301
1	1	0	0	0	1	1	1	1	1	1	1	1	1	1	1	0	0	tmt	Thermoanaerobacter mathranii subsp. mathranii A3	Clostridia	sporulating	https://www.ncbi.nlm.nih.gov/pubmed/22135301
1	1	0	0	0	1	1	1	1	1	1	1	1	1	1	1	0	0	tte	Caldanaerobacter subterraneus subsp. tengcongensis MB4(T) (Thermoanaerobacter tengcongensis MB4(T))	Clostridia	sporulating	https://www.ncbi.nlm.nih.gov/pubmed/22135301
1	1	0	0	0	1	1	1	1	1	1	1	1	1	1	1	1	1	baz	Bacillus amyloliquefaciens TA208	Bacilli	sporulating inferred/unknown	https://www.ncbi.nlm.nih.gov/pubmed/22135301
1	1	0	0	0	1	1	1	1	1	1	1	1	1	1	1	1	1	bcy	Bacillus cytotoxicus NVH 391-98	Bacilli	unknown	https://www.ncbi.nlm.nih.gov/pubmed/22135301
1	1	0	0	0	1	1	1	1	1	1	1	1	1	1	1	1	1	bxh	Bacillus amyloliquefaciens XH7	Bacilli	sporulating inferred/unknown	https://www.ncbi.nlm.nih.gov/pubmed/22135301
0	0	0	0	0	0	0	0	0	0	0	0	0	0	0	0	0	0	crn	Carnobacterium sp. 17-4	Bacilli	unknown	https://www.ncbi.nlm.nih.gov/pubmed/22135301
1	1	0	0	0	1	1	1	0	1	0	0	0	0	0	1	0	0	era	Eubacterium rectale M104/1 (Agathobacter rectalis M104/1)	Clostridia	unknown	https://www.ncbi.nlm.nih.gov/pubmed/22135301
1	1	0	0	0	1	1	1	0	1	0	0	0	0	0	1	0	0	ert	Eubacterium rectale DSM 17629 (Agathobacter rectalis DSM 17629)	Clostridia	unknown	https://www.ncbi.nlm.nih.gov/pubmed/22135301
1	0	0	0	0	1	1	1	1	0	1	1	0	0	0	1	0	0	esu	Eubacterium siraeum 70/3	Clostridia	unknown	https://www.ncbi.nlm.nih.gov/pubmed/22135301
0	0	0	0	0	0	0	0	0	0	0	0	0	0	0	0	0	0	euc	Faecalitalea cylindroides T2-87 (Eubacterium cylindroides T2-87)	Erysipelotrichia	unknown	https://www.ncbi.nlm.nih.gov/pubmed/22135301
1	0	0	0	0	1	1	0	1	0	0	1	0	0	0	1	0	0	fpa	Faecalibacterium prausnitzii SL3/3	Clostridia	unknown	https://www.ncbi.nlm.nih.gov/pubmed/22135301
0	0	0	0	0	0	0	0	0	0	0	0	0	0	0	0	0	0	lac	Lactobacillus acidophilus NCFM	Bacilli	nonsporulating inferred/unknown	https://www.ncbi.nlm.nih.gov/pubmed/22135301
0	0	0	0	0	0	0	0	0	0	0	0	0	0	0	0	0	0	lbh	Lactobacillus buchneri NRRL B-30929	Bacilli	nonsporulating inferred/unknown	https://www.ncbi.nlm.nih.gov/pubmed/22135301
0	0	0	0	0	0	0	0	0	0	0	0	0	0	0	0	0	0	lbu	Lactobacillus delbrueckii subsp. bulgaricus ATCC BAA-365	Bacilli	nonsporulating inferred/unknown	https://www.ncbi.nlm.nih.gov/pubmed/22135301
0	0	0	0	0	0	0	0	0	0	0	0	0	0	0	0	0	0	lca	Lactobacillus paracasei ATCC 334	Bacilli	nonsporulating inferred/unknown	https://www.ncbi.nlm.nih.gov/pubmed/22135301
0	0	0	0	0	0	0	0	0	0	0	0	0	0	0	0	0	0	lcb	Lactobacillus casei BL23	Bacilli	nonsporulating inferred/unknown	https://www.ncbi.nlm.nih.gov/pubmed/22135301
0	0	0	0	0	0	0	0	0	0	0	0	0	0	0	0	0	0	lce	Lactobacillus casei LC2W	Bacilli	nonsporulating inferred/unknown	https://www.ncbi.nlm.nih.gov/pubmed/22135301
0	0	0	0	0	0	0	0	0	0	0	0	0	0	0	0	0	0	lcr	Lactobacillus crispatus ST1	Bacilli	nonsporulating inferred/unknown	https://www.ncbi.nlm.nih.gov/pubmed/22135301
0	0	0	0	0	0	0	0	0	0	0	0	0	0	0	0	0	0	lcs	Lactobacillus casei BD-II	Bacilli	nonsporulating inferred/unknown	https://www.ncbi.nlm.nih.gov/pubmed/22135301
0	0	0	0	0	0	0	0	0	0	0	0	0	0	0	0	0	0	lcz	Lactobacillus paracasei Zhang (Lactobacillus casei Zhang)	Bacilli	nonsporulating inferred/unknown	https://www.ncbi.nlm.nih.gov/pubmed/22135301
0	0	0	0	0	0	0	0	0	0	0	0	0	0	0	0	0	0	ldb	Lactobacillus delbrueckii subsp. bulgaricus ATCC 11842	Bacilli	nonsporulating inferred/unknown	https://www.ncbi.nlm.nih.gov/pubmed/22135301
0	0	0	0	0	0	0	0	0	0	0	0	0	0	0	0	0	0	lec	Leuconostoc sp. C2	Bacilli	nonsporulating inferred/unknown	https://www.ncbi.nlm.nih.gov/pubmed/22135301
0	0	0	0	0	0	0	0	0	0	0	0	0	0	0	0	0	0	lfe	Lactobacillus fermentum IFO 3956	Bacilli	nonsporulating inferred/unknown	https://www.ncbi.nlm.nih.gov/pubmed/22135301
0	0	0	0	0	0	0	0	0	0	0	0	0	0	0	0	0	0	lfr	Lactobacillus fermentum CECT 5716	Bacilli	nonsporulating inferred/unknown	https://www.ncbi.nlm.nih.gov/pubmed/22135301
0	0	0	0	0	0	0	0	0	0	0	0	0	0	0	0	0	0	lga	Lactobacillus gasseri ATCC 33323	Bacilli	nonsporulating inferred/unknown	https://www.ncbi.nlm.nih.gov/pubmed/22135301
0	0	0	0	0	0	0	0	0	0	0	0	0	0	0	0	0	0	lhe	Lactobacillus helveticus DPC 4571	Bacilli	nonsporulating inferred/unknown	https://www.ncbi.nlm.nih.gov/pubmed/22135301
0	0	0	0	0	0	0	0	0	0	0	0	0	0	0	0	0	0	ljh	Lactobacillus johnsonii DPC 6026	Bacilli	nonsporulating inferred/unknown	https://www.ncbi.nlm.nih.gov/pubmed/22135301
0	0	0	0	0	0	0	0	0	0	0	0	0	0	0	0	0	0	lln	Lactococcus lactis subsp. cremoris NZ9000	Bacilli	unknown	https://www.ncbi.nlm.nih.gov/pubmed/22135301
0	0	0	0	0	0	0	0	0	0	0	0	0	0	0	0	0	0	llt	Lactococcus lactis subsp. lactis CV56	Bacilli	unknown	https://www.ncbi.nlm.nih.gov/pubmed/22135301
0	0	0	0	0	0	0	0	0	0	0	0	0	0	0	0	0	0	lme	Leuconostoc mesenteroides subsp. mesenteroides ATCC 8293	Bacilli	nonsporulating inferred/unknown	https://www.ncbi.nlm.nih.gov/pubmed/22135301
0	0	0	0	0	0	0	0	0	0	0	0	0	0	0	0	0	0	lmq	Listeria monocytogenes M7 (serotype 4a)	Bacilli	nonsporulating inferred/unknown	https://www.ncbi.nlm.nih.gov/pubmed/22135301
0	0	0	0	0	0	0	0	0	0	0	0	0	0	0	0	0	0	lpj	Lactobacillus plantarum JDM1	Bacilli	nonsporulating inferred/unknown	https://www.ncbi.nlm.nih.gov/pubmed/22135301
0	0	0	0	0	0	0	0	0	0	0	0	0	0	0	0	0	0	lpl	Lactobacillus plantarum WCFS1	Bacilli	nonsporulating inferred/unknown	https://www.ncbi.nlm.nih.gov/pubmed/22135301
0	0	0	0	0	0	0	0	0	0	0	0	0	0	0	0	0	0	lrg	Lactobacillus rhamnosus GG	Bacilli	nonsporulating inferred/unknown	https://www.ncbi.nlm.nih.gov/pubmed/22135301
0	0	0	0	0	0	0	0	0	0	0	0	0	0	0	0	0	0	lrh	Lactobacillus rhamnosus GG	Bacilli	nonsporulating inferred/unknown	https://www.ncbi.nlm.nih.gov/pubmed/22135301
0	0	0	0	0	0	0	0	0	0	0	0	0	0	0	0	0	0	lrl	Lactobacillus rhamnosus Lc 705	Bacilli	nonsporulating inferred/unknown	https://www.ncbi.nlm.nih.gov/pubmed/22135301
0	0	0	0	0	0	0	0	0	0	0	0	0	0	0	0	0	0	lru	Lactobacillus reuteri SD2112	Bacilli	nonsporulating inferred/unknown	https://www.ncbi.nlm.nih.gov/pubmed/22135301
0	0	0	0	0	0	0	0	0	0	0	0	0	0	0	0	0	0	lsa	Lactobacillus sakei subsp. sakei 23K (Lactobacillus sakei 23K)	Bacilli	nonsporulating inferred/unknown	https://www.ncbi.nlm.nih.gov/pubmed/22135301
0	0	0	0	0	0	0	0	0	0	0	0	0	0	0	0	0	0	lsn	Lactobacillus sanfranciscensis TMW 1.1304	Bacilli	nonsporulating inferred/unknown	https://www.ncbi.nlm.nih.gov/pubmed/22135301
0	0	0	0	0	0	0	0	0	0	0	0	0	0	0	0	0	0	sgt	Streptococcus gallolyticus subsp. gallolyticus ATCC 43143	Bacilli	nonsporulating inferred/unknown	https://www.ncbi.nlm.nih.gov/pubmed/22135301
0	0	0	0	0	0	0	0	0	0	0	0	0	0	0	0	0	0	sni	Streptococcus pneumoniae INV104 (serotype 1)	Bacilli	nonsporulating inferred/unknown	https://www.ncbi.nlm.nih.gov/pubmed/22135301
0	0	0	0	0	0	0	0	0	0	0	0	0	0	0	0	0	0	spne	Streptococcus pneumoniae SPN034156 (serotype 3)	Bacilli	nonsporulating inferred/unknown	https://www.ncbi.nlm.nih.gov/pubmed/22135301
0	0	0	0	0	0	0	0	0	0	0	0	0	0	0	0	0	0	spnm	Streptococcus pneumoniae SPN994038 (serotype 3)	Bacilli	nonsporulating inferred/unknown	https://www.ncbi.nlm.nih.gov/pubmed/22135301
0	0	0	0	0	0	0	0	0	0	0	0	0	0	0	0	0	0	spno	Streptococcus pneumoniae SPN994039 (serotype 3)	Bacilli	nonsporulating inferred/unknown	https://www.ncbi.nlm.nih.gov/pubmed/22135301
0	0	0	0	0	0	0	0	0	0	0	0	0	0	0	0	0	0	spnu	Streptococcus pneumoniae SPN034183 (serotype 3)	Bacilli	nonsporulating inferred/unknown	https://www.ncbi.nlm.nih.gov/pubmed/22135301
0	0	0	0	0	0	0	0	0	0	0	0	0	0	0	0	0	0	ssd	Staphylococcus pseudintermedius HKU10-03	Bacilli	nonsporulating	https://www.ncbi.nlm.nih.gov/pubmed/22135301			http:/10.1007/978-0-387-68489-5
0	0	0	0	0	0	0	0	0	0	0	0	0	0	0	0	0	0	ssw	Streptococcus suis GZ1 (serotype 2)	Bacilli	nonsporulating inferred/unknown	https://www.ncbi.nlm.nih.gov/pubmed/22135301
0	0	0	0	0	0	0	0	0	0	0	0	0	0	0	0	0	0	stb	Streptococcus pasteurianus ATCC 43144	Bacilli	nonsporulating inferred/unknown	https://www.ncbi.nlm.nih.gov/pubmed/22135301
0	0	0	0	0	0	0	0	0	0	0	0	0	0	0	0	0	0	std	Streptococcus pseudopneumoniae IS7493	Bacilli	nonsporulating inferred/unknown	https://www.ncbi.nlm.nih.gov/pubmed/22135301
0	0	0	0	0	0	0	0	0	0	0	0	0	0	0	0	0	0	stk	Streptococcus parauberis KCTC 11537	Bacilli	nonsporulating inferred/unknown	https://www.ncbi.nlm.nih.gov/pubmed/22135301
0	0	0	0	0	0	0	0	0	0	0	0	0	0	0	0	0	0	stu	Streptococcus thermophilus JIM 8232	Bacilli	nonsporulating inferred/unknown	https://www.ncbi.nlm.nih.gov/pubmed/22135301
0	0	0	0	0	0	0	0	0	0	0	0	0	0	0	0	0	0	sug	Staphylococcus aureus subsp. aureus ST398, methicillin-resistant	Bacilli	unknown	https://www.ncbi.nlm.nih.gov/pubmed/22135301
0	0	0	0	0	0	0	0	0	0	0	0	0	0	0	0	0	0	sui	Streptococcus suis JS14 (serotype 14)	Bacilli	nonsporulating inferred/unknown	https://www.ncbi.nlm.nih.gov/pubmed/22135301
1	1	0	0	0	1	1	1	1	1	1	1	1	1	1	1	0	1	tep	Tepidanaerobacter acetatoxydans Re1	Clostridia	sporulating	https://www.ncbi.nlm.nih.gov/pubmed/24225321	https://www.ncbi.nlm.nih.gov/pubmed/30357420	https://www.ncbi.nlm.nih.gov/pubmed/21498020
1	1	0	0	0	1	1	1	0	1	0	1	1	0	0	1	0	0	coo	Coprococcus sp. ART55/1	Clostridia	nonsporulating	https://www.ncbi.nlm.nih.gov/pubmed/24225321	https://www.ncbi.nlm.nih.gov/pubmed/30357420
1	0	1	0	0	1	1	1	1	1	1	1	1	1	1	1	0	1	bax	Bacillus anthracis H9401	Bacilli	sporulating	https://www.ncbi.nlm.nih.gov/pubmed/24225321	https://www.ncbi.nlm.nih.gov/pubmed/30357420
1	0	1	0	0	1	1	1	1	1	1	1	1	1	1	1	0	1	bcf	Bacillus cereus F837/76	Bacilli	sporulating	https://www.ncbi.nlm.nih.gov/pubmed/24225321	https://www.ncbi.nlm.nih.gov/pubmed/30357420
1	0	1	0	0	1	1	1	1	1	1	1	1	1	1	1	1	0	cbj	Clostridium botulinum H04402 065	Clostridia	sporulating	https://www.ncbi.nlm.nih.gov/pubmed/24225321	https://www.ncbi.nlm.nih.gov/pubmed/30357420
1	0	1	0	0	1	1	1	1	1	1	1	1	1	1	1	1	0	cbm	Clostridium botulinum F 230613	Clostridia	sporulating	https://www.ncbi.nlm.nih.gov/pubmed/24225321	https://www.ncbi.nlm.nih.gov/pubmed/30357420
1	0	0	1	0	1	1	1	1	1	1	1	1	1	1	1	1	0	cbn	Clostridium botulinum BKT015925	Clostridia	sporulating	https://www.ncbi.nlm.nih.gov/pubmed/24225321	https://www.ncbi.nlm.nih.gov/pubmed/30357420
1	0	0	0	1	1	1	1	1	1	1	1	0	1	1	1	1	0	ddl	Desulfitobacterium dichloroeliminans LMG P-21439	Clostridia	sporulating	https://www.ncbi.nlm.nih.gov/pubmed/24225321	https://www.ncbi.nlm.nih.gov/pubmed/30357420
1	1	0	0	0	1	1	1	1	1	1	1	1	1	1	1	0	0	thx	Thermoanaerobacter sp. X513	Clostridia	sporulating	https://www.ncbi.nlm.nih.gov/pubmed/24225321	https://www.ncbi.nlm.nih.gov/pubmed/30357420
1	1	0	0	0	1	1	1	1	1	1	1	1	1	1	1	1	1	pmw	Paenibacillus mucilaginosus K02	Bacilli	unknown	https://www.ncbi.nlm.nih.gov/pubmed/24225321	https://www.ncbi.nlm.nih.gov/pubmed/30357420
0	0	0	0	0	0	0	0	0	0	0	0	0	0	0	0	0	0	suy	Staphylococcus aureus 04-02981, methicillin-resistant	Bacilli	nonsporulating	https://www.ncbi.nlm.nih.gov/pubmed/24225321
1	1	0	0	0	1	1	1	1	1	1	1	1	1	1	1	1	1	bamn	Bacillus velezensis UCMB5113 (Bacillus methylotrophicus UCMB5113)	Bacilli	sporulating	https://www.ncbi.nlm.nih.gov/pubmed/24225321
1	0	1	0	0	1	1	1	1	1	1	1	1	1	1	1	1	1	bgy	Bacillus glycinifermentans BGLY	Bacilli	sporulating	https://www.ncbi.nlm.nih.gov/pubmed/26297378
1	0	1	0	0	1	1	1	1	1	1	1	1	1	1	1	1	1	bif	Bacillus infantis NRRL B-14911	Bacilli	sporulating	https://www.ncbi.nlm.nih.gov/pubmed/27557119
1	1	0	0	0	1	1	1	1	1	1	1	1	1	1	1	1	0	sth	Symbiobacterium thermophilum IAM 14863	Clostridia	sporulating	https://www.ncbi.nlm.nih.gov/pubmed/27899627	***	https://www.ncbi.nlm.nih.gov/pubmed/15383646
0	0	0	0	0	0	0	0	0	0	0	0	0	0	0	0	0	0	lcw	Lactobacillus casei W56	Bacilli	nonsporulating	https://www.ncbi.nlm.nih.gov/pubmed/27899627	https://www.ncbi.nlm.nih.gov/pubmed/27899627
1	1	0	0	0	0	1	0	1	1	0	1	1	0	0	1	0	0	rto	Ruminococcus torques L2-14	Clostridia	nonsporulating	https://www.ncbi.nlm.nih.gov/pubmed/27899627	https://www.ncbi.nlm.nih.gov/pubmed/27899627
1	1	0	0	0	1	1	1	1	1	1	1	1	1	1	0	0	1	paeh	Paenibacillus sp. FSL H7-0357	Bacilli	sporulating	https://www.ncbi.nlm.nih.gov/pubmed/27899627	https://www.ncbi.nlm.nih.gov/pubmed/27899627
1	1	0	0	0	1	1	1	1	1	1	1	0	1	1	1	1	0	tjr	Thermincola potens JR	Clostridia	nonsporulating	https://www.ncbi.nlm.nih.gov/pubmed/27899627	https://www.ncbi.nlm.nih.gov/pubmed/30357420	https://www.ncbi.nlm.nih.gov/pubmed/15545483
1	0	0	0	1	1	1	1	1	1	1	1	0	1	1	1	1	1	sgy	Syntrophobotulus glycolicus DSM 8271	Clostridia	sporulating	https://www.ncbi.nlm.nih.gov/pubmed/27899627	https://www.ncbi.nlm.nih.gov/pubmed/30357420	https://www.ncbi.nlm.nih.gov/pubmed/21886864
1	0	1	0	0	1	1	1	1	1	1	1	1	1	1	1	0	1	bco	Bacillus cellulosilyticus DSM 2522	Bacilli	sporulating	https://www.ncbi.nlm.nih.gov/pubmed/27899627	https://www.ncbi.nlm.nih.gov/pubmed/30357420	https://www.ncbi.nlm.nih.gov/pubmed/26933503
1	1	0	0	0	1	1	1	1	1	1	0	1	0	0	1	0	0	cct	Coprococcus catus GD/7	Clostridia	nonsporulating	https://www.ncbi.nlm.nih.gov/pubmed/27899627	https://www.ncbi.nlm.nih.gov/pubmed/30357420
1	0	0	0	0	0	0	0	0	0	0	0	0	0	0	0	1	1	hpk	Halanaerobium praevalens DSM 2228	Clostridia	nonsporulating	https://www.ncbi.nlm.nih.gov/pubmed/27899627	https://www.ncbi.nlm.nih.gov/pubmed/30357420
1	0	0	1	0	1	1	1	1	1	1	0	1	0	0	1	0	0	rim	Roseburia intestinalis M50/1	Clostridia	nonsporulating	https://www.ncbi.nlm.nih.gov/pubmed/27899627	https://www.ncbi.nlm.nih.gov/pubmed/30357420
1	0	0	1	0	1	1	1	1	1	1	0	1	0	0	1	0	0	rix	Roseburia intestinalis XB6B4	Clostridia	nonsporulating	https://www.ncbi.nlm.nih.gov/pubmed/27899627	https://www.ncbi.nlm.nih.gov/pubmed/30357420
1	1	0	0	0	1	0	0	1	1	0	0	0	0	1	1	0	0	rum	Ruminococcus sp. SR1/5	Clostridia	nonsporulating	https://www.ncbi.nlm.nih.gov/pubmed/27899627	https://www.ncbi.nlm.nih.gov/pubmed/30357420
0	0	0	0	0	0	0	0	0	0	0	0	0	0	0	0	0	0	ecas	Enterococcus casseliflavus EC20	Bacilli	nonsporulating	https://www.ncbi.nlm.nih.gov/pubmed/27899627	https://www.ncbi.nlm.nih.gov/pubmed/30357420
1	0	0	1	0	1	1	1	1	1	1	1	1	1	1	1	0	1	bpf	Bacillus pseudofirmus OF4	Bacilli	sporulating	https://www.ncbi.nlm.nih.gov/pubmed/27899627	https://www.ncbi.nlm.nih.gov/pubmed/30357420
1	0	0	1	0	1	1	1	1	1	1	1	1	1	1	1	0	1	ggh	Geobacillus sp. GHH01	Bacilli	sporulating	https://www.ncbi.nlm.nih.gov/pubmed/27899627	https://www.ncbi.nlm.nih.gov/pubmed/30357420
0	0	0	0	0	0	0	0	0	0	0	0	0	0	0	0	0	0	edu	Enterococcus durans KLDS 6.0930	Bacilli	nonsporulating	https://www.ncbi.nlm.nih.gov/pubmed/27899627		book shell ncbi 1
0	0	0	0	0	0	0	0	0	0	0	0	0	0	0	0	0	0	liv	Listeria ivanovii subsp. ivanovii PAM 55	Bacilli	nonsporulating	https://www.ncbi.nlm.nih.gov/pubmed/27899627		https://www.ncbi.nlm.nih.gov/pubmed/11432815
0	0	0	0	0	0	0	0	0	0	0	0	0	0	0	0	0	0	lii	Listeria ivanovii subsp. ivanovii WSLC 3010	Bacilli	nonsporulating	https://www.ncbi.nlm.nih.gov/pubmed/27899627		https://www.ncbi.nlm.nih.gov/pubmed/11432815
1	1	0	0	0	1	1	1	1	1	1	1	1	1	1	1	0	1	pgm	Paenibacillus graminis DSM 15220	Bacilli	sporulating	https://www.ncbi.nlm.nih.gov/pubmed/27899627		https://www.ncbi.nlm.nih.gov/pubmed/11931174
1	0	0	0	0	0	0	0	0	0	0	0	0	0	0	0	0	0	ean	Exiguobacterium antarcticum B7	Bacilli	nonsporulating	https://www.ncbi.nlm.nih.gov/pubmed/27899627		https://www.ncbi.nlm.nih.gov/pubmed/12807180
1	1	0	0	0	1	1	1	1	1	1	1	1	1	1	1	1	1	bld	Bacillus licheniformis DSM 13 = ATCC 14580	Bacilli	sporulating	https://www.ncbi.nlm.nih.gov/pubmed/27899627		https://www.ncbi.nlm.nih.gov/pubmed/15461803
1	0	1	0	0	1	1	1	1	1	1	1	1	0	0	0	0	0	eha	Ethanoligenens harbinense YUAN-3	Clostridia	nonsporulating	https://www.ncbi.nlm.nih.gov/pubmed/27899627		https://www.ncbi.nlm.nih.gov/pubmed/16585689
1	0	1	0	0	1	1	1	1	1	1	1	1	1	1	1	1	1	btb	Bacillus thuringiensis BMB171	Bacilli	sporulating	https://www.ncbi.nlm.nih.gov/pubmed/27899627		https://www.ncbi.nlm.nih.gov/pubmed/20525827
0	0	0	0	0	0	0	0	0	0	0	0	0	0	0	0	0	0	ers	Erysipelothrix rhusiopathiae SY1027	Erysipelotrichia	nonsporulating	https://www.ncbi.nlm.nih.gov/pubmed/27899627		https://www.ncbi.nlm.nih.gov/pubmed/21478354
1	0	0	0	0	0	0	0	0	0	0	0	0	0	0	0	1	1	has	Halanaerobium hydrogeniformans	Clostridia	nonsporulating	https://www.ncbi.nlm.nih.gov/pubmed/27899627		https://www.ncbi.nlm.nih.gov/pubmed/21602336
1	0	1	0	0	1	1	1	1	1	1	1	0	1	1	1	0	1	swo	Syntrophomonas wolfei subsp. wolfei str. Goettingen	Clostridia	nonsporulating	https://www.ncbi.nlm.nih.gov/pubmed/27899627		https://www.ncbi.nlm.nih.gov/pubmed/21966920
0	0	0	0	0	0	0	0	0	0	0	0	0	0	0	0	0	0	sds	Streptococcus dysgalactiae subsp. equisimilis GGS_124	Bacilli	nonsporulating	https://www.ncbi.nlm.nih.gov/pubmed/27899627		https://www.ncbi.nlm.nih.gov/pubmed/22135301
0	0	0	0	0	0	0	0	0	0	0	0	0	0	0	0	0	0	sdg	Streptococcus dysgalactiae subsp. equisimilis ATCC 12394	Bacilli	nonsporulating	https://www.ncbi.nlm.nih.gov/pubmed/27899627		https://www.ncbi.nlm.nih.gov/pubmed/22135301
1	1	0	0	0	1	1	1	1	1	1	1	1	1	1	0	1	1	bsq	Bacillus subtilis QB928	Bacilli	sporulating	https://www.ncbi.nlm.nih.gov/pubmed/27899627		https://www.ncbi.nlm.nih.gov/pubmed/23105055
0	0	0	0	0	0	0	0	0	0	0	0	0	0	0	0	0	0	lia	Listeria ivanovii subsp. londoniensis WSLC 30167	Bacilli	nonsporulating	https://www.ncbi.nlm.nih.gov/pubmed/27899627		https://www.ncbi.nlm.nih.gov/pubmed/24242242
1	0	0	0	0	0	0	0	0	0	0	0	0	0	0	0	0	0	exm	Exiguobacterium sp. MH3	Bacilli	nonsporulating	https://www.ncbi.nlm.nih.gov/pubmed/27899627		https://www.ncbi.nlm.nih.gov/pubmed/24356831
1	1	0	0	0	1	1	1	1	1	1	1	1	1	1	1	0	0	tbo	Thermoanaerobacter brockii subsp. finnii Ako-1	Clostridia	sporulating	https://www.ncbi.nlm.nih.gov/pubmed/27899627		https://www.ncbi.nlm.nih.gov/pubmed/7547300
1	0	0	1	0	0	1	1	1	0	1	1	0	0	0	1	0	0	fpr	Faecalibacterium prausnitzii L2-6	Clostridia	nonsporulating	https://www.ncbi.nlm.nih.gov/pubmed/27899627		ISBN 0-387-95041-9
0	0	0	0	0	0	0	0	0	0	0	0	0	0	0	0	0	0	sue	Staphylococcus aureus subsp. aureus ED133	Bacilli	nonsporulating	https://www.ncbi.nlm.nih.gov/pubmed/27899627		ISBN 0-387-95041-9
0	0	0	0	0	0	0	0	0	0	0	0	0	0	0	0	0	0	suq	Staphylococcus aureus subsp. aureus TCH60	Bacilli	nonsporulating	https://www.ncbi.nlm.nih.gov/pubmed/27899627		ISBN 0-387-95041-9
0	0	0	0	0	0	1	0	0	0	1	1	0	0	0	0	0	0	bprm	Butyrate-producing bacterium SM4/1	Clostridia	nonsporulating	https://www.ncbi.nlm.nih.gov/pubmed/27899627
0	0	0	0	0	0	0	0	0	0	0	0	0	0	0	0	0	0	liw	Listeria ivanovii WSLC3009	Bacilli	nonsporulating	https://www.ncbi.nlm.nih.gov/pubmed/27899627
0	0	0	0	0	0	0	0	0	0	0	0	0	0	0	0	0	0	llj	Lactococcus lactis AI06	Bacilli	nonsporulating	https://www.ncbi.nlm.nih.gov/pubmed/27899627
0	0	0	0	0	0	0	0	0	0	0	0	0	0	0	0	0	0	lrt	Lactobacillus reuteri I5007	Bacilli	nonsporulating	https://www.ncbi.nlm.nih.gov/pubmed/27899627
0	0	0	0	0	0	0	0	0	0	0	0	0	0	0	0	0	0	pce	Pediococcus claussenii ATCC BAA-344	Bacilli	nonsporulating	https://www.ncbi.nlm.nih.gov/pubmed/27899627
0	0	0	0	0	0	0	0	0	0	0	0	0	0	0	0	0	0	sez	Streptococcus equi subsp. zooepidemicus MGCS10565	Bacilli	nonsporulating	https://www.ncbi.nlm.nih.gov/pubmed/27899627
0	0	0	0	0	0	0	0	0	0	0	0	0	0	0	0	0	0	sezo	Streptococcus equi subsp. zooepidemicus ATCC 35246	Bacilli	nonsporulating	https://www.ncbi.nlm.nih.gov/pubmed/27899627
0	0	0	0	0	0	0	0	0	0	0	0	0	0	0	0	0	0	shu	Staphylococcus hyicus ATCC 11249	Bacilli	nonsporulating	https://www.ncbi.nlm.nih.gov/pubmed/27899627
1	0	0	0	1	1	1	1	1	1	1	1	1	0	1	1	0	0	cbol	Clostridium bolteae ATCC BAA-613	Clostridia	sporulating	https://www.ncbi.nlm.nih.gov/pubmed/27899627
1	0	0	1	0	1	1	1	1	1	1	1	1	1	1	1	1	1	ocn	Oceanobacillus sp. 160	Bacilli	sporulating	https://www.ncbi.nlm.nih.gov/pubmed/27899627
1	1	0	0	0	1	1	1	1	1	1	1	1	1	1	1	0	1	paea	Paenibacillus sp. FSL R7-0273	Bacilli	sporulating	https://www.ncbi.nlm.nih.gov/pubmed/27899627
1	1	0	0	0	1	1	1	1	1	1	1	1	0	1	1	0	1	paee	Paenibacillus sp. FSL R7-0331	Bacilli	sporulating	https://www.ncbi.nlm.nih.gov/pubmed/27899627
1	1	0	0	0	1	1	1	1	1	1	1	1	1	1	1	0	1	paef	Paenibacillus sp. FSL R5-0345	Bacilli	sporulating	https://www.ncbi.nlm.nih.gov/pubmed/27899627
1	1	0	0	0	1	1	1	1	1	1	1	1	1	1	0	0	1	paej	Paenibacillus sp. FSL H7-0737	Bacilli	sporulating	https://www.ncbi.nlm.nih.gov/pubmed/27899627
1	0	0	0	0	0	1	0	1	0	1	1	1	1	0	1	0	0	paek	Paenisporosarcina sp. K2R23-3	Bacilli	sporulating	https://www.ncbi.nlm.nih.gov/pubmed/27899627
1	1	0	0	0	1	1	1	1	1	1	1	1	1	1	1	0	1	paen	Paenibacillus sp. FSL P4-0081	Bacilli	sporulating	https://www.ncbi.nlm.nih.gov/pubmed/27899627
1	1	0	0	0	1	1	1	1	1	1	1	1	1	1	1	0	1	paeq	Paenibacillus sp. FSL R5-0912	Bacilli	sporulating	https://www.ncbi.nlm.nih.gov/pubmed/27899627
1	1	0	0	0	1	1	1	1	1	1	1	1	1	1	1	0	1	pdu	Paenibacillus durus DSM 1735	Bacilli	sporulating	https://www.ncbi.nlm.nih.gov/pubmed/27899627
1	1	0	0	0	1	1	1	1	1	1	1	1	1	1	1	0	1	pod	Paenibacillus odorifer DSM 15391	Bacilli	sporulating	https://www.ncbi.nlm.nih.gov/pubmed/27899627
1	1	0	0	0	1	1	1	1	1	1	1	1	1	1	1	1	1	bsy	Bacillus subtilis subsp. subtilis BAB-1	Bacilli	sporulating	https://www.ncbi.nlm.nih.gov/pubmed/27899627
1	0	1	0	0	1	1	1	1	1	1	1	1	1	1	1	0	1	bans	Bacillus anthracis SVA11	Bacilli	sporulating	https://www.ncbi.nlm.nih.gov/pubmed/27899627
1	1	0	0	0	1	1	1	1	1	1	1	1	1	1	1	0	0	cah	Clostridium autoethanogenum DSM 10061	Clostridia	sporulating	https://www.ncbi.nlm.nih.gov/pubmed/27899627
1	0	1	0	0	1	1	1	1	1	1	1	1	1	1	1	1	1	bpum	Bacillus pumilus MTCC B6033	Bacilli	unknown	https://www.ncbi.nlm.nih.gov/pubmed/27899627
1	0	1	0	0	1	1	1	1	1	1	1	1	1	1	1	0	0	tmr	Thermaerobacter marianensis DSM 12885	Clostridia	sporulating	https://www.ncbi.nlm.nih.gov/pubmed/27899627 (no esporula)		https://www.ncbi.nlm.nih.gov/pubmed/21304738
0	0	0	0	0	0	0	0	0	0	0	0	0	0	0	0	0	0	marr	Marinilactibacillus sp. 15R	Bacilli	unknown	https://www.ncbi.nlm.nih.gov/pubmed/28209827		https://www.ncbi.nlm.nih.gov/pubmed/12807191
1	1	0	0	0	1	1	1	1	1	1	1	1	1	1	1	1	1	bhk	Bacillus horikoshii 20a	Bacilli	sporulating	https://www.ncbi.nlm.nih.gov/pubmed/28751383
0	0	0	0	0	0	0	0	0	0	0	0	0	0	0	0	0	0	bhu	Butyrivibrio hungatei MB2003	Clostridia	unknown	https://www.ncbi.nlm.nih.gov/pubmed/29225728
1	0	1	0	0	1	1	1	1	1	1	1	1	1	1	1	1	0	cbv	Clostridium baratii Sullivan (serotype F7)	Clostridia	sporulating inferred/unknown	https://www.ncbi.nlm.nih.gov/pubmed/29862134
1	1	0	0	0	1	1	1	1	1	1	1	1	1	1	1	0	0	ttm	Thermoanaerobacterium thermosaccharolyticum DSM 571	Clostridia	sporulating	https://www.ncbi.nlm.nih.gov/pubmed/30357420	https://www.ncbi.nlm.nih.gov/pubmed/27899627	https://doi.org/10.1016/j.ijhydene.2007.12.015
0	0	0	0	0	0	0	0	0	0	0	0	0	0	0	0	1	0	tnr	Thermodesulfobium narugense DSM 14796	Clostridia	nonsporulating	https://www.ncbi.nlm.nih.gov/pubmed/30357420	https://www.ncbi.nlm.nih.gov/pubmed/27899627	https://www.ncbi.nlm.nih.gov/pubmed/12910388
1	1	0	0	0	1	1	1	1	1	1	1	1	1	1	1	1	1	vir	Virgibacillus sp. SK37	Bacilli	sporulating	https://www.ncbi.nlm.nih.gov/pubmed/30357420	https://www.ncbi.nlm.nih.gov/pubmed/27899627	https://www.ncbi.nlm.nih.gov/pubmed/20955191
1	0	1	0	0	1	1	1	1	1	1	1	1	1	1	1	1	1	bts	Kyrpidia tusciae DSM 2912	Bacilli	sporulating	https://www.ncbi.nlm.nih.gov/pubmed/30357420	https://www.ncbi.nlm.nih.gov/pubmed/27899627	https://www.ncbi.nlm.nih.gov/pubmed/22180816
1	0	0	0	0	0	0	0	0	0	0	0	0	0	0	0	0	0	esi	Exiguobacterium sibiricum 255-15	Bacilli	nonsporulating	https://www.ncbi.nlm.nih.gov/pubmed/30357420	https://www.ncbi.nlm.nih.gov/pubmed/27899627	https://www.ncbi.nlm.nih.gov/pubmed/25419837
1	0	0	0	0	0	0	0	0	0	0	0	0	0	0	0	0	0	bse	Bacillus selenitireducens MLS10	Bacilli	nonsporulating	https://www.ncbi.nlm.nih.gov/pubmed/30357420	https://www.ncbi.nlm.nih.gov/pubmed/27899627	https://www.ncbi.nlm.nih.gov/pubmed/9871015MID:9871015
0	0	0	0	0	0	0	0	0	0	0	0	0	0	0	0	0	0	lbn	Lactobacillus buchneri CD034	Bacilli	nonsporulating	https://www.ncbi.nlm.nih.gov/pubmed/30357420	https://www.ncbi.nlm.nih.gov/pubmed/27899627
1	1	0	0	0	1	1	1	1	1	1	1	1	1	1	1	1	0	csb	Clostridium saccharobutylicum DSM 13864	Clostridia	sporulating	https://www.ncbi.nlm.nih.gov/pubmed/30357420	https://www.ncbi.nlm.nih.gov/pubmed/27899627
1	1	0	0	0	1	1	1	1	1	1	1	1	1	1	1	0	1	pbd	Paenibacillus borealis DSM 13188	Bacilli	sporulating	https://www.ncbi.nlm.nih.gov/pubmed/30357420	https://www.ncbi.nlm.nih.gov/pubmed/27899627
1	1	0	0	0	1	1	1	1	1	1	1	1	1	1	1	0	1	pste	Paenibacillus stellifer DSM 14472	Bacilli	sporulating	https://www.ncbi.nlm.nih.gov/pubmed/30357420	https://www.ncbi.nlm.nih.gov/pubmed/27899627
1	0	0	0	0	1	1	1	1	0	1	1	0	0	0	1	0	0	esr	Eubacterium siraeum V10Sc8a	Clostridia	nonsporulating	https://www.ncbi.nlm.nih.gov/pubmed/30357420	https://www.ncbi.nlm.nih.gov/pubmed/30357420
0	0	0	0	0	0	0	0	0	0	0	0	0	0	0	0	0	0	efc	Enterococcus faecium Aus0004	Bacilli	nonsporulating	https://www.ncbi.nlm.nih.gov/pubmed/30357420		book shell ncbi 1
0	0	0	0	0	0	0	0	0	0	0	0	0	0	0	0	0	0	efi	Enterococcus faecalis OG1RF	Bacilli	nonsporulating	https://www.ncbi.nlm.nih.gov/pubmed/30357420		book shell ncbi 1
0	0	0	0	0	0	0	0	0	0	0	0	0	0	0	0	0	0	ehr	Enterococcus hirae ATCC 9790	Bacilli	nonsporulating	https://www.ncbi.nlm.nih.gov/pubmed/30357420		book shell ncbi 1
0	0	0	0	0	0	0	0	0	0	0	0	0	0	0	0	0	0	lmu	Lactobacillus mucosae LM1	Bacilli	nonsporulating	https://www.ncbi.nlm.nih.gov/pubmed/30357420		https://doi.org/10.1016/S0723-2020(96)80058-0
1	0	0	0	0	1	1	1	1	1	1	0	1	0	1	0	0	0	rob	Blautia obeum A2-162	Clostridia	nonsporulating	https://www.ncbi.nlm.nih.gov/pubmed/30357420		https://doi.org/10.1099/00207713-26-2-238
1	1	0	0	0	1	1	1	1	1	1	1	1	1	1	1	1	1	bmet	Bacillus methanolicus MGA3	Bacilli	sporulating	https://www.ncbi.nlm.nih.gov/pubmed/30357420		https://pdfs.semanticscholar.org/9ec0/0dd91ec464a440aa91fb4dd13bf926e031ed.pdf
0	0	0	0	0	0	0	0	0	0	0	0	0	0	0	0	0	0	faa	Filifactor alocis ATCC 35896	Clostridia	nonsporulating	https://www.ncbi.nlm.nih.gov/pubmed/30357420		https://www.ncbi.nlm.nih.gov/pubmed/10555315
1	0	0	0	0	1	1	1	1	1	1	1	0	1	1	1	0	1	slp	Syntrophothermus lipocalidus DSM 12680	Clostridia	nonsporulating	https://www.ncbi.nlm.nih.gov/pubmed/30357420		https://www.ncbi.nlm.nih.gov/pubmed/10758888
1	0	1	0	0	1	1	1	1	1	1	1	1	1	1	1	0	1	btg	Bacillus thuringiensis Bt407	Bacilli	sporulating	https://www.ncbi.nlm.nih.gov/pubmed/30357420		https://www.ncbi.nlm.nih.gov/pubmed/11401703
1	0	0	1	0	1	1	1	1	1	1	1	1	1	1	1	1	1	oih	Oceanobacillus iheyensis HTE831	Bacilli	sporulating	https://www.ncbi.nlm.nih.gov/pubmed/30357420		https://www.ncbi.nlm.nih.gov/pubmed/11750818
0	0	0	0	0	0	0	0	0	0	0	0	0	0	0	0	0	0	cst	Acetoanaerobium sticklandii DSM 519	Clostridia	sporulating	https://www.ncbi.nlm.nih.gov/pubmed/30357420		https://www.ncbi.nlm.nih.gov/pubmed/13416172
1	1	0	0	0	1	1	1	1	1	1	1	1	1	1	1	0	1	mas	Mahella australiensis 50-1 BON	Clostridia	sporulating	https://www.ncbi.nlm.nih.gov/pubmed/30357420		https://www.ncbi.nlm.nih.gov/pubmed/15545453
1	0	0	1	0	1	1	1	1	1	1	1	1	0	0	1	0	0	rho	Roseburia hominis A2-183	Clostridia	nonsporulating	https://www.ncbi.nlm.nih.gov/pubmed/30357420		https://www.ncbi.nlm.nih.gov/pubmed/17012576
1	1	0	0	0	1	1	1	1	1	1	1	1	1	1	1	1	1	tco	Thermobacillus composti KWC4	Bacilli	sporulating	https://www.ncbi.nlm.nih.gov/pubmed/30357420		https://www.ncbi.nlm.nih.gov/pubmed/17625178
1	0	0	1	0	1	1	1	1	1	1	1	0	0	0	0	0	0	ova	Oscillibacter valericigenes Sjm18-20	Clostridia	nonsporulating	https://www.ncbi.nlm.nih.gov/pubmed/30357420		https://www.ncbi.nlm.nih.gov/pubmed/17684268
1	0	0	1	0	1	1	1	1	1	1	1	1	1	1	1	0	1	nth	Natranaerobius thermophilus JW/NM-WN-LF	Clostridia	nonsporulating	https://www.ncbi.nlm.nih.gov/pubmed/30357420		https://www.ncbi.nlm.nih.gov/pubmed/17978210
0	0	0	0	0	0	0	0	0	0	0	0	0	0	0	0	0	0	bpb	Butyrivibrio proteoclasticus B316	Clostridia	nonsporulating	https://www.ncbi.nlm.nih.gov/pubmed/30357420		https://www.ncbi.nlm.nih.gov/pubmed/18768601
1	1	0	0	0	1	1	1	1	0	1	1	1	1	1	1	1	1	pmq	Paenibacillus mucilaginosus 3016	Bacilli	sporulating inferred/unknown	https://www.ncbi.nlm.nih.gov/pubmed/30357420		https://www.ncbi.nlm.nih.gov/pubmed/19643872
1	0	1	0	0	1	1	1	1	1	1	1	0	0	0	1	0	1	cob	Caldicellulosiruptor obsidiansis OB47	Clostridia	nonsporulating	https://www.ncbi.nlm.nih.gov/pubmed/30357420		https://www.ncbi.nlm.nih.gov/pubmed/20023107
1	0	1	0	0	1	1	1	1	1	1	1	0	0	0	1	0	1	ckn	Caldicellulosiruptor kronotskyensis 2002	Clostridia	nonsporulating	https://www.ncbi.nlm.nih.gov/pubmed/30357420		https://www.ncbi.nlm.nih.gov/pubmed/21216991
1	0	1	0	0	1	1	0	0	0	0	0	0	0	0	1	0	1	clc	Caldicellulosiruptor lactoaceticus 6A	Clostridia	nonsporulating	https://www.ncbi.nlm.nih.gov/pubmed/30357420		https://www.ncbi.nlm.nih.gov/pubmed/21216991
1	0	1	0	0	1	1	1	1	1	1	1	0	0	0	1	0	1	cow	Caldicellulosiruptor owensensis OL	Clostridia	nonsporulating	https://www.ncbi.nlm.nih.gov/pubmed/30357420		https://www.ncbi.nlm.nih.gov/pubmed/21216991
0	0	0	0	0	0	0	0	0	0	0	0	0	0	0	0	0	0	vpr	Veillonella parvula DSM 2008	Negativicutes	nonsporulating	https://www.ncbi.nlm.nih.gov/pubmed/30357420		https://www.ncbi.nlm.nih.gov/pubmed/21304678
1	0	0	1	0	1	1	1	1	1	1	1	0	0	0	0	0	0	rch	Ruminococcus champanellensis 18P13	Clostridia	nonsporulating	https://www.ncbi.nlm.nih.gov/pubmed/30357420		https://www.ncbi.nlm.nih.gov/pubmed/21357460
1	1	0	0	0	1	1	1	1	1	1	1	1	0	0	1	0	0	cle	Cellulosilyticum lentocellum DSM 5427	Clostridia	sporulating	https://www.ncbi.nlm.nih.gov/pubmed/30357420		https://www.ncbi.nlm.nih.gov/pubmed/21398547
1	1	0	0	0	1	1	1	1	1	1	1	1	1	1	1	1	1	bae	Bacillus atrophaeus 1942	Bacilli	sporulating	https://www.ncbi.nlm.nih.gov/pubmed/30357420		https://www.ncbi.nlm.nih.gov/pubmed/21464989
0	0	0	0	0	0	0	0	0	0	0	0	0	0	0	0	0	0	erh	Erysipelothrix rhusiopathiae Fujisawa	Erysipelotrichia	nonsporulating	https://www.ncbi.nlm.nih.gov/pubmed/30357420		https://www.ncbi.nlm.nih.gov/pubmed/21478354
1	1	0	0	0	1	1	1	1	1	1	1	1	1	1	1	0	1	tae	Tepidanaerobacter acetatoxydans Re1	Clostridia	sporulating	https://www.ncbi.nlm.nih.gov/pubmed/30357420		https://www.ncbi.nlm.nih.gov/pubmed/21498020
1	1	0	0	0	1	1	1	1	1	1	1	1	1	1	1	0	1	bck	Bacillus coagulans 2-6	Bacilli	sporulating	https://www.ncbi.nlm.nih.gov/pubmed/30357420		https://www.ncbi.nlm.nih.gov/pubmed/21705584
1	1	0	0	0	1	1	1	1	1	1	1	1	1	1	0	1	1	bmd	Bacillus megaterium DSM 319	Bacilli	sporulating	https://www.ncbi.nlm.nih.gov/pubmed/30357420		https://www.ncbi.nlm.nih.gov/pubmed/21705586
1	1	0	0	0	1	1	1	1	1	1	1	1	1	1	1	1	1	blr	Brevibacillus laterosporus LMG 15441	Bacilli	sporulating	https://www.ncbi.nlm.nih.gov/pubmed/30357420		https://www.ncbi.nlm.nih.gov/pubmed/21914864
1	0	0	1	0	1	1	1	1	1	1	1	0	0	1	1	0	0	say	Sulfobacillus acidophilus TPY	Clostridia	sporulating	https://www.ncbi.nlm.nih.gov/pubmed/30357420		https://www.ncbi.nlm.nih.gov/pubmed/21914875
1	1	0	0	0	1	1	1	1	1	1	1	1	1	1	0	1	1	bmh	Bacillus megaterium WSH-002	Bacilli	sporulating	https://www.ncbi.nlm.nih.gov/pubmed/30357420		https://www.ncbi.nlm.nih.gov/pubmed/22257860
1	1	0	0	0	1	1	1	1	1	1	1	1	1	1	1	1	1	pta	Paenibacillus terrae HPL-003	Bacilli	sporulating	https://www.ncbi.nlm.nih.gov/pubmed/30357420		https://www.ncbi.nlm.nih.gov/pubmed/22328761
1	0	0	1	0	1	1	1	1	1	1	1	1	1	1	1	1	1	hhd	Halobacillus halophilus DSM 2266	Bacilli	sporulating	https://www.ncbi.nlm.nih.gov/pubmed/30357420		https://www.ncbi.nlm.nih.gov/pubmed/22583374
1	1	0	0	0	1	1	1	1	1	1	1	1	1	1	1	0	1	bag	Bacillus coagulans 36D1	Bacilli	sporulating	https://www.ncbi.nlm.nih.gov/pubmed/30357420		https://www.ncbi.nlm.nih.gov/pubmed/22675583
1	1	0	0	0	1	1	1	1	1	1	1	1	1	1	1	0	1	ccl	Hungateiclostridium clariflavum DSM 19732	Clostridia	sporulating	https://www.ncbi.nlm.nih.gov/pubmed/30357420		https://www.ncbi.nlm.nih.gov/pubmed/22675603
1	1	0	0	0	1	1	1	1	1	1	1	1	1	1	1	0	0	aso	Candidatus Arthromitus sp. SFB-mouse-NL	Clostridia	sporulating	https://www.ncbi.nlm.nih.gov/pubmed/30357420		https://www.ncbi.nlm.nih.gov/pubmed/22882546
1	1	0	0	0	1	1	1	1	1	1	1	1	1	1	1	0	0	tki	Thermoanaerobacter kivui DSM 2030	Clostridia	sporulating	https://www.ncbi.nlm.nih.gov/pubmed/30357420		https://www.ncbi.nlm.nih.gov/pubmed/22949876
1	1	0	0	0	1	1	1	1	1	1	1	1	1	1	1	0	1	clb	Clostridium sp. BNL1100	Clostridia	sporulating	https://www.ncbi.nlm.nih.gov/pubmed/30357420		https://www.ncbi.nlm.nih.gov/pubmed/23209234
1	1	0	0	0	1	1	1	1	1	1	1	1	1	0	1	0	0	dru	Desulfotomaculum ruminis DSM 2154	Clostridia	sporulating	https://www.ncbi.nlm.nih.gov/pubmed/30357420		https://www.ncbi.nlm.nih.gov/pubmed/23408247
1	1	0	0	0	1	1	1	1	1	1	1	1	1	1	1	1	1	bsn	Bacillus subtilis BSn5	Bacilli	sporulating	https://www.ncbi.nlm.nih.gov/pubmed/30357420		https://www.ncbi.nlm.nih.gov/pubmed/23409263
1	0	1	0	0	1	1	1	1	1	1	1	1	1	1	1	0	1	bant	Bacillus anthracis A16	Bacilli	sporulating	https://www.ncbi.nlm.nih.gov/pubmed/30357420		https://www.ncbi.nlm.nih.gov/pubmed/23516421
1	1	0	0	0	1	1	1	1	1	1	1	1	1	1	1	1	1	pms	Paenibacillus mucilaginosus KNP414	Bacilli	sporulating	https://www.ncbi.nlm.nih.gov/pubmed/30357420		https://www.ncbi.nlm.nih.gov/pubmed/24158556
1	0	1	0	0	1	1	1	1	1	1	1	1	1	1	1	1	1	bthu	Bacillus thuringiensis YBT-1518	Bacilli	sporulating	https://www.ncbi.nlm.nih.gov/pubmed/30357420		https://www.ncbi.nlm.nih.gov/pubmed/24333130(potencial para esporular cepa t‚àö‚â†pica)
1	1	0	0	0	1	1	1	1	1	1	1	0	1	1	1	0	0	dgi	Desulfallas gibsoniae DSM 7213	Clostridia	sporulating	https://www.ncbi.nlm.nih.gov/pubmed/30357420		https://www.ncbi.nlm.nih.gov/pubmed/25197466
1	1	0	0	0	1	1	1	1	1	1	1	1	1	1	1	0	0	dku	Desulfofundulus kuznetsovii DSM 6115	Clostridia	sporulating	https://www.ncbi.nlm.nih.gov/pubmed/30357420		https://www.ncbi.nlm.nih.gov/pubmed/25325382
1	1	0	0	0	1	1	1	1	1	1	1	1	1	1	1	0	1	cace	Clostridium aceticum DSM 1496	Clostridia	sporulating	https://www.ncbi.nlm.nih.gov/pubmed/30357420		https://www.ncbi.nlm.nih.gov/pubmed/26184942 (sus primas lo hacen-tomar otra)
0	0	0	0	0	0	0	0	0	0	0	0	0	0	0	0	0	0	afn	Acidaminococcus fermentans DSM 20731	Negativicutes	nonsporulating	https://www.ncbi.nlm.nih.gov/pubmed/30357420		https://www.ncbi.nlm.nih.gov/pubmed/26184964
1	0	1	0	0	1	1	1	1	1	1	1	1	1	1	1	0	1	banr	Bacillus anthracis A16R	Bacilli	sporulating	https://www.ncbi.nlm.nih.gov/pubmed/30357420		https://www.ncbi.nlm.nih.gov/pubmed/26423727
1	1	0	0	0	1	1	1	1	1	1	1	1	1	1	1	1	1	axl	Amphibacillus xylanus NBRC 15112	Bacilli	sporulating	https://www.ncbi.nlm.nih.gov/pubmed/30357420		https://www.ncbi.nlm.nih.gov/pubmed/26475440
1	1	0	0	0	1	1	1	1	1	1	1	1	1	1	1	1	1	ppm	Paenibacillus polymyxa SC2	Bacilli	sporulating	https://www.ncbi.nlm.nih.gov/pubmed/30357420		https://www.ncbi.nlm.nih.gov/pubmed/27208661
1	1	0	0	0	1	1	1	1	1	1	1	1	1	1	1	1	1	ppo	Paenibacillus polymyxa M1	Bacilli	sporulating	https://www.ncbi.nlm.nih.gov/pubmed/30357420		https://www.ncbi.nlm.nih.gov/pubmed/27208661
0	0	0	0	0	0	0	0	0	0	0	0	0	0	0	0	0	0	lmj	Listeria monocytogenes J0161	Bacilli	nonsporulating	https://www.ncbi.nlm.nih.gov/pubmed/30357420		https://www.ncbi.nlm.nih.gov/pubmed/27274361
1	1	0	0	0	1	1	1	1	1	1	1	1	1	1	1	0	0	puf	Pelosinus sp. UFO1	Negativicutes	sporulating	https://www.ncbi.nlm.nih.gov/pubmed/30357420		https://www.ncbi.nlm.nih.gov/pubmed/30174652
1	0	1	0	0	1	1	1	1	1	1	1	1	1	1	1	1	0	aar	Acetohalobium arabaticum DSM 5501	Clostridia	nonsporulating	https://www.ncbi.nlm.nih.gov/pubmed/30357420		https://www.ncbi.nlm.nih.gov/pubmed/30357420
1	0	0	0	0	1	1	1	1	1	1	1	0	0	1	1	1	1	ddh	Desulfitobacterium dehalogenans ATCC 51507	Clostridia	sporulating	https://www.ncbi.nlm.nih.gov/pubmed/30357420		https://www.ncbi.nlm.nih.gov/pubmed/7981092
1	1	0	0	0	1	1	1	1	1	1	1	1	1	1	1	0	0	twi	Thermoanaerobacter wiegelii Rt8.B1	Clostridia	sporulating	https://www.ncbi.nlm.nih.gov/pubmed/30357420		https://www.ncbi.nlm.nih.gov/pubmed/8573487
1	0	0	1	0	1	1	1	1	1	1	1	0	0	1	1	0	0	sap	Sulfobacillus acidophilus DSM 10332	Clostridia	sporulating	https://www.ncbi.nlm.nih.gov/pubmed/30357420		https://www.ncbi.nlm.nih.gov/pubmed/8936305
1	1	0	0	0	1	1	1	1	1	1	1	1	1	1	1	0	0	tit	Thermoanaerobacter italicus Ab9	Clostridia	sporulating	https://www.ncbi.nlm.nih.gov/pubmed/30357420		https://www.ncbi.nlm.nih.gov/pubmed/9680298
1	1	0	0	0	1	1	1	1	1	1	1	1	1	1	1	1	1	bjs	Bacillus sp. JS	Bacilli	unknown	https://www.ncbi.nlm.nih.gov/pubmed/30357420		sequenced genome
0	0	0	0	0	0	0	0	0	0	0	0	0	0	0	0	0	0	apr	Anaerococcus prevotii DSM 20548	Tissierellia	nonsporulating	https://www.ncbi.nlm.nih.gov/pubmed/30357420
1	0	0	1	0	1	1	1	1	1	1	1	0	1	1	1	1	0	drs	Dehalobacter restrictus DSM 9455	Clostridia	nonsporulating	https://www.ncbi.nlm.nih.gov/pubmed/30357420
0	0	0	0	0	0	0	0	0	0	0	0	0	0	0	0	0	0	ene	Enterococcus faecalis 7L76	Bacilli	nonsporulating	https://www.ncbi.nlm.nih.gov/pubmed/30357420
0	0	0	0	0	0	0	0	0	0	0	0	0	0	0	0	0	0	lmg	Listeria monocytogenes FSL R2-561	Bacilli	nonsporulating	https://www.ncbi.nlm.nih.gov/pubmed/30357420
0	0	0	0	0	0	0	0	0	0	0	0	0	0	0	0	0	0	lpk	Lactococcus piscium MKFS47	Bacilli	nonsporulating	https://www.ncbi.nlm.nih.gov/pubmed/30357420
0	0	0	0	0	0	0	0	0	0	0	0	0	0	0	0	0	0	sags	Streptococcus agalactiae SA20 (Streptococcus agalactiae SA20-06)	Bacilli	nonsporulating	https://www.ncbi.nlm.nih.gov/pubmed/30357420
0	0	0	0	0	0	0	0	0	0	0	0	0	0	0	0	0	0	sagt	Streptococcus agalactiae COH1	Bacilli	nonsporulating	https://www.ncbi.nlm.nih.gov/pubmed/30357420
0	0	0	0	0	0	0	0	0	0	0	0	0	0	0	0	0	0	sig	Streptococcus sp. I-G2	Bacilli	nonsporulating	https://www.ncbi.nlm.nih.gov/pubmed/30357420
0	0	0	0	0	0	0	0	0	0	0	0	0	0	0	0	0	0	sip	Streptococcus sp. I-P16	Bacilli	nonsporulating	https://www.ncbi.nlm.nih.gov/pubmed/30357420
0	0	0	0	0	0	0	0	0	0	0	0	0	0	0	0	0	0	slu	Streptococcus lutetiensis 033	Bacilli	nonsporulating	https://www.ncbi.nlm.nih.gov/pubmed/30357420
0	0	0	0	0	0	0	0	0	0	0	0	0	0	0	0	0	0	stn	Streptococcus thermophilus ND03	Bacilli	nonsporulating	https://www.ncbi.nlm.nih.gov/pubmed/30357420
0	0	0	0	0	0	0	0	0	0	0	0	t'	0	0	0	0	0	wko	Weissella koreensis KACC 15510	Bacilli	nonsporulating	https://www.ncbi.nlm.nih.gov/pubmed/30357420
1	0	1	0	0	1	1	1	1	1	1	1	0	0	0	1	0	0	bprs	Butyrate-producing bacterium SS3/4	Clostridia	nonsporulating	https://www.ncbi.nlm.nih.gov/pubmed/30357420
0	0	0	0	0	0	0	0	0	0	0	0	0	0	0	0	0	0	sbac	Auricoccus indicus S31	Bacilli	nonsporulating	https://www.ncbi.nlm.nih.gov/pubmed/30357420
0	0	0	0	0	0	0	0	0	0	0	0	0	0	0	0	0	0	scv	Staphylococcus condimenti DSM 11674	Bacilli	nonsporulating	https://www.ncbi.nlm.nih.gov/pubmed/30357420
1	0	1	0	0	1	1	1	1	1	1	1	1	1	1	1	0	1	banh	Bacillus anthracis HYU01	Bacilli	sporulating	https://www.ncbi.nlm.nih.gov/pubmed/30357420
1	0	1	0	0	1	1	1	1	1	1	1	1	1	1	1	0	1	banv	Bacillus anthracis Vollum	Bacilli	sporulating	https://www.ncbi.nlm.nih.gov/pubmed/30357420
1	1	0	0	0	1	1	1	1	1	1	1	1	1	1	1	0	1	bcoa	Bacillus coagulans DSM 1 = ATCC 7050	Bacilli	sporulating	https://www.ncbi.nlm.nih.gov/pubmed/30357420
1	0	1	0	0	1	1	1	1	1	1	1	1	1	1	0	0	1	ble	Bacillus lehensis G1	Bacilli	sporulating	https://www.ncbi.nlm.nih.gov/pubmed/30357420
1	1	0	0	0	1	1	1	1	1	1	1	1	1	1	1	1	0	cck	Clostridium carboxidivorans P7	Clostridia	sporulating	https://www.ncbi.nlm.nih.gov/pubmed/30357420
1	1	0	0	0	1	1	1	1	1	1	1	1	1	1	1	1	0	cpae	Clostridium pasteurianum DSM 525 = ATCC 6013	Clostridia	sporulating	https://www.ncbi.nlm.nih.gov/pubmed/30357420
1	1	0	0	0	1	1	1	1	1	1	1	1	1	1	1	1	0	cpat	Clostridium pasteurianum DSM 525 = ATCC 6013	Clostridia	sporulating	https://www.ncbi.nlm.nih.gov/pubmed/30357420
1	0	0	1	0	1	1	1	1	1	1	1	0	1	1	1	1	0	dmt	Desulfitobacterium metallireducens DSM 15288	Clostridia	sporulating	https://www.ncbi.nlm.nih.gov/pubmed/30357420
1	1	0	0	0	1	1	1	1	1	1	1	1	1	1	1	1	1	pri	Paenibacillus riograndensis SBR5	Bacilli	sporulating	https://www.ncbi.nlm.nih.gov/pubmed/30357420
1	1	0	0	0	1	1	1	1	1	1	1	1	1	1	1	1	1	psab	Paenibacillus sabinae T27	Bacilli	sporulating	https://www.ncbi.nlm.nih.gov/pubmed/30357420
1	1	0	0	0	1	1	1	1	1	1	1	1	1	1	1	0	0	tto	Thermoanaerobacterium thermosaccharolyticum M0795	Clostridia	sporulating	https://www.ncbi.nlm.nih.gov/pubmed/30357420
1	0	1	0	0	1	1	1	1	1	1	1	1	1	1	1	1	1	bmyc	Bacillus pseudomycoides 219298 (Bacillus mycoides 219298)	Bacilli	sporulating	https://www.ncbi.nlm.nih.gov/pubmed/30357420
1	0	0	1	0	1	1	1	1	1	1	1	1	1	0	0	0	1	csd	Thermoclostridium stercorarium subsp. stercorarium DSM 8532 (Clostridium stercorarium subsp. stercorarium DSM 8532)	Clostridia	sporulating	https://www.ncbi.nlm.nih.gov/pubmed/30357420
1	0	0	0	1	1	1	1	1	1	1	1	0	0	1	1	0	0	cso	Clostridium cf. saccharolyticum K10	Clostridia	sporulating	https://www.ncbi.nlm.nih.gov/pubmed/30357420
1	0	1	0	0	1	1	1	1	1	1	1	1	1	1	1	1	1	bit	Bacillus intestinalis T30	Bacilli	unknown	https://www.ncbi.nlm.nih.gov/pubmed/30357420
1	0	0	0	0	1	1	1	1	1	1	1	1	1	1	0	1	1	bko	Bacillus kochii BDGP4	Bacilli	sporulating inferred/unknown	https://www.ncbi.nlm.nih.gov/pubmed/30357420
1	1	0	0	0	1	1	1	1	1	1	1	1	1	1	1	1	1	bmur	Bacillus muralis G25-68	Bacilli	unknown	https://www.ncbi.nlm.nih.gov/pubmed/30357420
1	0	1	0	0	1	1	1	1	1	1	1	1	1	1	0	0	1	cthd	Pseudoclostridium thermosuccinogenes DSM 5807 (Clostridium thermosuccinogenes DSM 5807)	Clostridia	sporulating	https://www.ncbi.nlm.nih.gov/pubmed/30357420
1	0	1	0	0	1	1	1	1	1	1	1	1	0	1	1	0	1	bfm	Brevibacillus formosus NF2	Bacilli	nonsporulating	Journal of Northwest University(Natural Science Edition‚Äû√Ñ√£ 2014-01Add to Favorite Get Latest Update. He-Ne laser induced mutagenesis in Brevibacillus formosus NF2 with antagonist activity against the leaf blight of Kiwi fruit plants. FU Bo;LI Yan-qi;LI Zhong-ling;MA Qi;XU Sheng-yun;GAO Ping-an;DUAN Kang-min
1	1	0	0	0	1	1	1	1	1	1	1	1	1	1	1	1	0	dai	Desulfosporosinus acidiphilus SJ4 = DSM 22704 = JCM 16185	Clostridia	sporulating	https://www.ncbi.nlm.nih.gov/pubmed/30357420		https://www.ncbi.nlm.nih.gov/pubmed/20358236
1	0	0	0	0	0	0	0	0	0	0	0	0	0	0	0	0	0	kur	Kurthia sp. 11kri321	Bacilli	unknown			article not found
0	0	0	0	0	0	0	0	0	0	0	0	0	0	0	0	0	0	efs	Enterococcus faecalis Symbioflor 1	Bacilli	nonsporulating			book shell ncbi 1
0	0	0	0	0	0	0	0	0	0	0	0	0	0	0	0	0	0	eft	Enterococcus faecium T110	Bacilli	nonsporulating			book shell ncbi 1
0	0	0	0	0	0	0	0	0	0	0	0	0	0	0	0	0	0	efu	Enterococcus faecium DO	Bacilli	nonsporulating			book shell ncbi 1
0	0	0	0	0	0	0	0	0	0	0	0	0	0	0	0	0	0	ega	Enterococcus gallinarum FDAARGOS_163	Bacilli	nonsporulating			book shell ncbi 1
0	0	0	0	0	0	0	0	0	0	0	0	0	0	0	0	0	0	emu	Enterococcus mundtii QU 25	Bacilli	nonsporulating			book shell ncbi 1
0	0	0	0	0	0	0	0	0	0	0	0	0	0	0	0	0	0	ess	Enterococcus silesiacus LMG 23085	Bacilli	nonsporulating			book shell ncbi 1
0	0	0	0	0	0	0	0	0	0	0	0	0	0	0	0	0	0	efau	Enterococcus faecium Aus0085	Bacilli	unknown			book shell ncbi 1
0	0	0	0	0	0	0	0	0	0	0	0	0	0	0	0	0	0	efd	Enterococcus faecalis D32	Bacilli	unknown			book shell ncbi 1
0	0	0	0	0	0	0	0	0	0	0	0	0	0	0	0	0	0	efm	Enterococcus faecium ATCC 8459 = NRRL B-2354	Bacilli	unknown			book shell ncbi 1
0	0	0	0	0	0	0	0	0	0	0	0	0	0	0	0	0	0	efn	Enterococcus faecalis DENG1	Bacilli	unknown			book shell ncbi 1
0	0	0	0	0	0	0	0	0	0	0	0	0	0	0	0	0	0	efq	Enterococcus faecalis ATCC 29212	Bacilli	unknown			book shell ncbi 1
1	1	0	0	0	1	1	1	1	1	1	1	1	1	1	0	0	0	ctyk	Clostridium tyrobutyricum KCTC 5387	Clostridia	sporulating			DOI 10.1007/s12257-010-0177-x
0	0	0	0	0	0	0	0	0	0	0	0	0	0	0	0	0	0	eth	Enterococcus thailandicus a523	Bacilli	nonsporulating			doi: 10.1099/ijs.0.65535-0
1	1	0	0	0	1	1	1	1	1	1	1	1	1	1	0	1	1	bmeg	Bacillus megaterium NBRC 15308 = ATCC 14581	Bacilli	sporulating			file:///Users/rmaria/Downloads/14581.pdf
1	1	0	0	0	1	1	1	1	1	1	1	1	1	1	1	1	1	vig	Virgibacillus sp. 6R	Bacilli	sporulating inferred/unknown			https://doi.org/10.1007/978-3-642-30120-9_353
1	0	0	0	0	0	1	0	1	0	1	1	1	1	0	1	0	0	rst	Rummeliibacillus stabekisii PP9	Bacilli	sporulating			https://doi.org/10.1007/s00300-014-1505
1	1	0	0	0	1	0	1	1	1	1	1	1	1	1	1	1	1	ppq	Paenibacillus polymyxa SQR-21	Bacilli	sporulating			https://doi.org/10.1007/s10658-009-9496-1
0	0	0	0	0	0	0	0	0	0	0	0	0	0	0	0	0	0	skl	Staphylococcus kloosii ATCC 43959	Bacilli	nonsporulating			https://doi.org/10.1016/S0723-2020(84)80007-7
0	0	0	0	0	0	0	0	0	0	0	0	0	0	0	0	0	0	seqo	Staphylococcus equorum KS1039	Bacilli	nonsporulating			https://doi.org/10.1016/S0723-2020(84)80007-7
1	0	0	1	0	1	1	1	1	1	1	1	1	1	1	1	1	1	hhl	Halobacteroides halobius DSM 5150	Clostridia	nonsporulating			https://doi.org/10.1016/S0723-2020(84)80051-X
1	0	0	1	0	1	1	1	1	1	1	1	1	1	1	1	1	1	apak	Aeribacillus pallidus KCTC3564	Bacilli	unknown			https://doi.org/10.1016/S0723-2020(87)80061-9
0	0	0	0	0	0	0	0	0	0	0	0	0	0	0	0	0	0	swa	Staphylococcus warneri SG1	Bacilli	nonsporulating			https://doi.org/10.1099/00207713-25-1-62
0	0	0	0	0	0	0	0	0	0	0	0	0	0	0	0	0	0	ssg	Selenomonas sputigena ATCC 35185	Negativicutes	nonsporulating			https://doi.org/10.1099/00207713-35-3-371
0	0	0	0	0	0	0	0	0	0	0	0	0	0	0	0	0	0	carc	Carnobacterium sp. CP1	Bacilli	nonsporulating			https://doi.org/10.1099/00207713-37-4-310
0	0	0	0	0	0	0	0	0	0	0	0	0	0	0	0	0	0	cdj	Carnobacterium divergens TMW 2.1579	Bacilli	nonsporulating			https://doi.org/10.1099/00207713-37-4-310
0	0	0	0	0	0	0	0	0	0	0	0	0	0	0	0	0	0	cml	Carnobacterium maltaromaticum LMA28	Bacilli	nonsporulating inferred/unknown			https://doi.org/10.1099/00207713-37-4-310
0	0	0	0	0	0	0	0	0	0	0	0	0	0	0	0	0	0	gmo	Gemella morbillorum NCTC11323	Bacilli	nonsporulating			https://doi.org/10.1099/00207713-38-4-442
0	0	0	0	0	0	0	0	0	0	0	0	0	0	1	0	0	0	sfq	Staphylococcus felis ATCC 49168	Bacilli	nonsporulating			https://doi.org/10.1099/00207713-39-4-373
1	1	0	0	0	1	1	1	1	1	1	1	1	1	1	1	0	0	txy	Thermoanaerobacterium xylanolyticum LX-11	Clostridia	sporulating			https://doi.org/10.1099/00207713-43-1-41
1	1	0	0	0	1	1	1	1	1	1	1	1	1	1	1	0	0	tsh	Thermoanaerobacterium saccharolyticum JW/SL-YS485	Clostridia	unknown			https://doi.org/10.1099/00207713-43-1-41
0	0	0	0	0	0	0	0	0	0	0	0	0	0	0	0	1	0	taci	Thermodesulfobium acidiphilum 3127-1	Clostridia	nonsporulating			https://doi.org/10.1099/ijsem.0.001745
0	0	0	0	0	0	0	0	0	0	0	0	0	0	0	0	0	0	pmic	Parvimonas micra KCOM 1535	Tissierellia	nonsporulating			https://doi.org/10.7845/kjm.2017.7014
1	1	0	0	0	1	1	1	1	1	1	1	1	1	1	1	1	1	bsaf	Bacillus safensis KCTC 12796BP	Bacilli	sporulating inferred/unknown			https://doi.org/10.7845/kjm.2018.8069
1	1	0	0	0	1	1	1	1	1	1	1	1	1	1	1	0	1	cfm	Clostridium formicaceticum ATCC 27076	Clostridia	sporulating inferred/unknown			https://etd.ohiolink.edu/!etd.send_file?accession=osu1480631398782307&disposition=inline
0	0	0	0	0	0	0	0	0	0	0	0	0	0	0	0	0	0	awo	Acetobacterium woodii DSM 1030	Clostridia	nonsporulating			https://microbewiki.kenyon.edu/index.php/Acetobacterium_woodii
0	0	0	0	0	0	0	0	0	0	0	0	0	0	0	0	0	0	lagl	Lactobacillus agilis La3	Bacilli	nonsporulating inferred/unknown			https://monash.figshare.com/articles/Development_of_Lactobacillus_agilis_La3_as_a_live_vector_for_the_delivery_of_vaccine_antigens_to_the_gastrointestinal_tract_of_chickens/6686537/1
0	0	0	0	0	0	0	0	0	0	0	0	0	0	0	0	0	0	egv	Enterococcus gilvus CR1	Bacilli	nonsporulating inferred/unknown			https://www-ncbi-nlm-nih-gov.biblioteca.ibt.unam.mx:8080/pubmed/?term=PMID%3A+11923322
0	0	0	0	0	0	0	0	0	0	0	0	0	0	0	0	0	0	ebm	Erysipelotrichaceae bacterium SG0102	Erysipelotrichia	nonsporulating			https://www-ncbi-nlm-nih-gov.biblioteca.ibt.unam.mx:8080/pubmed/?term=PMID%3A+30796749
0	0	0	0	0	0	0	0	0	0	0	0	0	0	0	0	0	0	lhv	Lactobacillus helveticus CNRZ32	Bacilli	nonsporulating inferred/unknown			https://www.fda.gov/files/food/published/GRAS-Notice-GRN-758.pdf
0	0	0	0	0	0	0	0	0	0	0	0	0	0	0	0	0	0	spas	Staphylococcus pasteuri SP1	Bacilli	nonsporulating inferred/unknown			https://www.ncbi.nlm.nih.gov/pubmed?cmd=Retrieve&dopt=Abstract&list_uids=8098615
0	0	0	0	0	0	0	0	0	0	0	0	0	0	0	0	0	0	cls	Clostridium sp. SY8519	Clostridia	nonsporulating			https://www.ncbi.nlm.nih.gov/pubmed/?term=19904524
1	1	0	0	0	1	1	1	1	1	1	1	1	1	1	1	1	0	cbz	Clostridium beijerinckii ATCC 35702	Clostridia	sporulating			https://www.ncbi.nlm.nih.gov/pubmed/?term=24068240
1	0	1	0	0	1	1	1	1	1	1	1	1	1	1	1	1	0	cchv	Clostridium chauvoei 12S0467	Clostridia	sporulating			https://www.ncbi.nlm.nih.gov/pubmed/?term=Clostridium+chauvoei+12S0467
1	1	0	0	0	1	1	1	1	1	1	1	1	1	1	1	1	0	cia	Clostridium isatidis DSM 15098	Clostridia	sporulating			https://www.ncbi.nlm.nih.gov/pubmed/?term=PMID%3A+10425759
1	1	0	0	0	1	1	1	1	1	1	1	1	1	1	1	0	0	cdrk	Clostridium drakei SL1	Clostridia	sporulating			https://www.ncbi.nlm.nih.gov/pubmed/?term=PMID%3A+10758858
1	1	0	0	0	1	1	1	1	1	1	1	1	1	1	1	1	1	pkb	Paenibacillus kribbensis AM49	Bacilli	sporulating			https://www.ncbi.nlm.nih.gov/pubmed/?term=PMID%3A+12656187
1	0	0	0	0	0	0	0	0	0	0	0	0	0	0	0	0	0	prt	Planococcus rifietoensis M8	Bacilli	nonsporulating			https://www.ncbi.nlm.nih.gov/pubmed/?term=PMID%3A+14529178
1	0	0	1	0	1	1	1	1	1	1	1	1	1	1	1	0	1	gli	Geobacillus lituanicus N-3	Bacilli	sporulating			https://www.ncbi.nlm.nih.gov/pubmed/?term=PMID%3A+15545423
1	1	0	0	0	1	1	1	1	1	1	1	1	1	1	1	1	1	vhl	Virgibacillus halodenitrificans PDB-F2	Bacilli	sporulating inferred/unknown			https://www.ncbi.nlm.nih.gov/pubmed/?term=PMID%3A+15545452
1	0	1	0	0	1	1	1	1	1	1	1	1	1	1	1	1	0	ctae	Clostridium taeniosporum 1/k	Clostridia	sporulating inferred/unknown			https://www.ncbi.nlm.nih.gov/pubmed/?term=PMID%3A+19135540
0	0	0	0	0	0	0	0	0	0	0	0	0	0	0	0	0	0	bbev	Bacillus beveridgei MLTeJB	Bacilli	nonsporulating			https://www.ncbi.nlm.nih.gov/pubmed/?term=PMID%3A+19536453
1	0	0	0	0	0	0	0	0	0	0	0	0	0	0	0	0	0	cmiu	Christensenella minuta DSM 22607	Clostridia	nonsporulating			https://www.ncbi.nlm.nih.gov/pubmed/?term=PMID%3A+21357455
1	0	0	0	0	0	0	0	0	0	0	0	0	0	0	0	0	0	phc	Planococcus halocryophilus DSM 24743	Bacilli	nonsporulating			https://www.ncbi.nlm.nih.gov/pubmed/?term=PMID%3A+22003043
0	0	0	0	0	0	0	0	0	0	0	0	0	0	0	0	0	0	lua	Lachnoanaerobaculum umeaense DSM 23576 = CCUG 58757	Clostridia	sporulating			https://www.ncbi.nlm.nih.gov/pubmed/?term=PMID%3A+22228654
1	0	0	1	0	1	1	1	1	1	1	1	1	1	1	1	1	0	clt	Clostridium bornimense (Clostridium sp. M2/40)	Clostridia	sporulating			https://www.ncbi.nlm.nih.gov/pubmed/?term=PMID%3A+24860110
1	1	0	0	0	1	1	1	1	1	1	1	1	1	1	1	0	0	pdf	Clostridioides difficile 630Derm	Clostridia	sporulating			https://www.ncbi.nlm.nih.gov/pubmed/?term=PMID%3A+25636331
1	0	0	0	0	0	0	0	0	0	0	0	0	0	0	0	0	0	pll	Planococcus versutus L10.15	Bacilli	nonsporulating			https://www.ncbi.nlm.nih.gov/pubmed/?term=PMID%3A+27959786
1	0	0	1	0	1	1	1	1	1	1	1	1	0	1	1	0	0	rbp	Ruminococcaceae bacterium CPB6	Clostridia	sporulating			https://www.ncbi.nlm.nih.gov/pubmed/?term=PMID%3A+28439295
0	0	0	0	0	0	0	0	0	0	0	0	0	0	0	0	0	0	mhw	Megasphaera hexanoica MH (Megasphaera hexanoica MHT)	Negativicutes	nonsporulating			https://www.ncbi.nlm.nih.gov/pubmed/?term=PMID%3A+28742009
0	0	0	0	0	0	0	0	0	0	0	0	0	0	0	0	0	0	lalw	Lactobacillus allii WiKim39	Bacilli	nonsporulating			https://www.ncbi.nlm.nih.gov/pubmed/?term=PMID%3A+29043955
1	1	0	0	0	1	1	1	1	1	1	1	1	1	1	1	1	1	pcx	Paenibacillus crassostreae LPB0068	Bacilli	sporulating			https://www.ncbi.nlm.nih.gov/pubmed/?term=PMID%3A+29068277
1	0	0	0	0	0	0	0	0	0	0	0	0	0	0	0	0	0	pfae	Planococcus faecalis AJ003	Bacilli	nonsporulating			https://www.ncbi.nlm.nih.gov/pubmed/?term=PMID%3A+29237561
1	1	0	0	0	1	1	1	1	1	1	1	1	1	1	1	1	1	bamy	Bacillus velezensis SQR9 (Bacillus amyloliquefaciens SQR9)	Bacilli	sporulating			https://www.ncbi.nlm.nih.gov/pubmed/?term=PMID%3A+29531357
0	0	0	0	0	0	0	0	0	0	0	0	0	0	0	0	0	0	meg	Megasphaera sp. AJH120	Negativicutes	nonsporulating			https://www.ncbi.nlm.nih.gov/pubmed/?term=PMID%3A+30281016
1	0	0	0	0	0	0	0	0	0	0	0	0	0	0	0	0	0	pmar	Planococcus maritimus Y42	Bacilli	nonsporulating			https://www.ncbi.nlm.nih.gov/pubmed/?term=PMID%3A+30338026
1	0	0	0	0	0	1	0	1	0	1	1	1	1	0	1	0	0	lyb	Lysinibacillus sp. B2A1	Bacilli	sporulating			https://www.ncbi.nlm.nih.gov/pubmed/?term=PMID%3A+30399550
1	1	0	0	0	1	1	1	1	1	1	1	1	1	1	1	1	1	coh	Cohnella sp. 18JY8-7	Bacilli	sporulating			https://www.ncbi.nlm.nih.gov/pubmed/?term=PMID%3A+30759292
1	0	1	0	0	1	1	1	1	1	1	1	1	1	1	1	1	1	lfb	Laceyella sacchari FBKL4.010	Bacilli	sporulating			https://www.ncbi.nlm.nih.gov/pubmed/?term=PMID%3A+31310191
1	1	0	0	0	1	1	1	1	1	1	1	1	1	1	1	1	1	plw	Paenibacillus lautus E7593-69	Bacilli	sporulating			https://www.ncbi.nlm.nih.gov/pubmed/?term=PMID%3A+8863428
1	0	0	0	0	0	0	0	0	0	0	0	0	0	0	0	0	0	eac	Peptoclostridium acidaminophilum DSM 3953 (Eubacterium acidaminophilum DSM 3953)	Clostridia	nonsporulating			https://www.ncbi.nlm.nih.gov/pubmed/10425752
1	0	0	1	0	1	1	1	1	1	1	1	1	1	1	1	0	1	gjf	Geobacillus genomosp. 3 (Geobacillus sp. JF8)	Bacilli	sporulating			https://www.ncbi.nlm.nih.gov/pubmed/10483727
1	0	0	1	0	1	1	1	1	1	1	1	1	1	1	1	0	1	gte	Geobacillus thermoleovorans CCB_US3_UF5	Bacilli	sporulating			https://www.ncbi.nlm.nih.gov/pubmed/10518742
0	0	0	0	0	0	0	0	0	0	0	0	0	0	0	0	0	0	euu	Eubacterium sulci ATCC 35585	Clostridia	nonsporulating			https://www.ncbi.nlm.nih.gov/pubmed/10555315
1	1	0	0	0	1	1	1	1	1	1	1	1	1	1	1	1	0	dor	Desulfosporosinus orientis DSM 765	Clostridia	sporulating			https://www.ncbi.nlm.nih.gov/pubmed/10735993
0	0	0	0	0	0	0	0	0	0	0	0	0	0	0	0	0	0	lgs	Leuconostoc gelidum subsp. gasicomitatum LMG 18811	Bacilli	nonsporulating			https://www.ncbi.nlm.nih.gov/pubmed/10966388
1	0	0	0	1	1	1	1	1	1	1	1	1	1	1	1	1	0	dmi	Desulfosporosinus meridiei DSM 13257	Clostridia	sporulating			https://www.ncbi.nlm.nih.gov/pubmed/11211250
0	0	0	0	0	0	0	0	0	0	0	0	0	0	0	0	0	0	asan	Aerococcus sanguinicola CCUG43001	Bacilli	nonsporulating			https://www.ncbi.nlm.nih.gov/pubmed/11321093
0	0	0	0	0	0	0	0	0	0	0	0	0	0	0	0	0	0	mdv	Mogibacterium diversum CCUG 47132 = ATCC 700923 = JCM 11205	Clostridia	nonsporulating			https://www.ncbi.nlm.nih.gov/pubmed/11837293
1	1	0	0	0	1	1	1	1	1	1	1	1	1	1	1	1	1	pnp	Paenibacillus naphthalenovorans 32O-Y	Bacilli	sporulating			https://www.ncbi.nlm.nih.gov/pubmed/11837295
0	0	0	0	0	0	0	0	0	0	0	0	0	0	0	0	0	0	dpn	Dialister pneumosintes F0677	Negativicutes	nonsporulating inferred/unknown			https://www.ncbi.nlm.nih.gov/pubmed/11842941
1	0	1	0	0	1	1	1	1	1	1	1	1	1	1	1	0	1	bnc	Bacillus cereus NC7401	Bacilli	unknown			https://www.ncbi.nlm.nih.gov/pubmed/11976124
1	0	0	0	0	0	0	0	0	0	0	0	0	0	0	0	0	0	pana	Planococcus antarcticus DSM 14505	Bacilli	nonsporulating			https://www.ncbi.nlm.nih.gov/pubmed/12072961
1	1	0	0	0	1	1	1	1	1	1	1	1	1	1	1	0	1	vne	Virgibacillus necropolis LMG 19488	Bacilli	sporulating			https://www.ncbi.nlm.nih.gov/pubmed/12710619
0	0	0	0	0	0	0	0	0	0	0	0	0	0	0	0	0	0	smn	Streptococcus macedonicus ACA-DC 198	Bacilli	nonsporulating			https://www.ncbi.nlm.nih.gov/pubmed/12807180
1	1	0	0	0	1	1	1	1	1	1	1	1	1	1	1	1	1	agn	Anoxybacillus gonensis G2	Bacilli	sporulating			https://www.ncbi.nlm.nih.gov/pubmed/13130012
1	1	0	0	0	1	1	1	1	1	1	1	1	1	1	1	0	1	bkw	Bacillus krulwichiae AM31D	Bacilli	sporulating			https://www.ncbi.nlm.nih.gov/pubmed/13130043
0	0	0	0	0	0	0	0	0	0	0	0	0	0	0	0	0	0	lgl	Lactobacillus gallinarum HFD4	Bacilli	nonsporulating inferred/unknown			https://www.ncbi.nlm.nih.gov/pubmed/1503977
0	0	0	0	0	0	0	0	0	0	0	0	0	0	0	0	0	0	laf	Lactobacillus acidophilus FSI4	Bacilli	nonsporulating inferred/unknown			https://www.ncbi.nlm.nih.gov/pubmed/1503977
1	0	0	0	0	0	1	1	1	0	1	1	1	1	0	1	0	0	baco	Bacillus sp. OxB-1	Bacilli	sporulating			https://www.ncbi.nlm.nih.gov/pubmed/15596434
0	0	0	0	0	0	0	0	0	0	0	0	0	0	0	0	0	0	fsa	Fastidiosipila sanguinis CCUG 47711	Clostridia	nonsporulating			https://www.ncbi.nlm.nih.gov/pubmed/15774674
0	0	0	0	0	0	0	0	0	0	0	0	0	0	0	0	0	0	efa	Enterococcus faecalis V583	Bacilli	unknown			https://www.ncbi.nlm.nih.gov/pubmed/15872246
0	0	0	0	0	0	0	0	0	0	0	0	0	0	0	0	0	0	aui	Aerococcus urinaeequi USDA-ARS-USMARC-56713	Bacilli	nonsporulating			https://www.ncbi.nlm.nih.gov/pubmed/15879276
1	1	0	0	0	1	1	1	1	1	1	1	1	1	1	1	0	1	toc	Thermosediminibacter oceani DSM 16646	Clostridia	nonsporulating			https://www.ncbi.nlm.nih.gov/pubmed/15965715
0	0	0	0	0	0	0	0	0	0	0	0	0	0	0	0	0	0	tkr	Tetragenococcus koreensis KCTC 3924	Bacilli	nonsporulating			https://www.ncbi.nlm.nih.gov/pubmed/16014460
0	0	0	0	0	0	0	0	0	0	0	0	0	0	0	0	0	0	bfi	Butyrivibrio fibrisolvens 16/4	Clostridia	nonsporulating			https://www.ncbi.nlm.nih.gov/pubmed/16347622
1	1	0	0	0	1	1	1	1	1	1	1	1	1	1	1	1	1	aamy	Anoxybacillus amylolyticus DSM 15939	Bacilli	sporulating			https://www.ncbi.nlm.nih.gov/pubmed/16682297
1	0	1	0	0	1	1	1	1	1	1	1	1	1	1	1	0	1	bal	Bacillus cereus biovar anthracis CI	Bacilli	sporulating			https://www.ncbi.nlm.nih.gov/pubmed/16855222
0	0	0	0	0	0	0	0	0	0	0	0	0	0	0	0	0	0	lct	Lactobacillus crustorum MN047	Bacilli	nonsporulating inferred/unknown			https://www.ncbi.nlm.nih.gov/pubmed/17625176
1	1	0	0	0	1	1	1	1	1	1	1	1	1	1	0	1	1	tap	Terribacillus goriensis MP602 (Terribacillus aidingensis MP602)	Bacilli	sporulating			https://www.ncbi.nlm.nih.gov/pubmed/17625193
1	0	0	0	0	0	0	0	0	0	0	0	0	0	0	0	0	0	pdg	Planococcus donghaensis DSM 22276	Bacilli	nonsporulating			https://www.ncbi.nlm.nih.gov/pubmed/17978233
1	0	1	0	0	1	1	1	1	1	1	1	1	1	1	1	0	1	btht	Bacillus thuringiensis serovar thuringiensis IS5056	Bacilli	sporulating			https://www.ncbi.nlm.nih.gov/pubmed/18083867
1	1	0	0	0	1	1	1	1	1	1	1	1	1	1	1	1	1	pdh	Paenibacillus donghaensis KCTC 13049	Bacilli	sporulating			https://www.ncbi.nlm.nih.gov/pubmed/18309260
1	0	1	0	0	1	1	1	1	1	1	1	1	0	1	0	0	0	ccel	Clostridium cellulosi	Clostridia	sporulating			https://www.ncbi.nlm.nih.gov/pubmed/1854643
1	0	1	0	0	1	1	1	1	1	1	1	0	0	1	1	0	0	eel	Eubacterium eligens ATCC 27750	Clostridia	nonsporulating			https://www.ncbi.nlm.nih.gov/pubmed/19321416
1	0	0	0	0	0	1	1	1	0	1	1	1	0	0	1	0	0	siv	Solibacillus silvestris StLB046	Bacilli	sporulating			https://www.ncbi.nlm.nih.gov/pubmed/19406792
0	0	0	0	0	0	1	1	1	0	1	1	1	1	0	1	0	0	ssil	Solibacillus silvestris DSM 12223	Bacilli	sporulating			https://www.ncbi.nlm.nih.gov/pubmed/19406792
1	0	1	0	0	1	1	1	1	1	1	1	1	1	1	1	1	1	bby	Bacillus bombysepticus Wang	Bacilli	sporulating			https://www.ncbi.nlm.nih.gov/pubmed/19956592
0	0	0	0	0	0	0	0	0	0	0	0	0	0	0	0	0	0	lko	Lactobacillus koreensis 26-25	Bacilli	nonsporulating inferred/unknown			https://www.ncbi.nlm.nih.gov/pubmed/20435754
0	0	0	0	0	0	0	0	0	0	0	0	0	0	0	0	0	0	bths	Brochothrix thermosphacta BI	Bacilli	nonsporulating			https://www.ncbi.nlm.nih.gov/pubmed/20709901
1	1	0	0	0	1	1	1	1	1	1	1	1	1	1	1	1	1	bya	Bacillus velezensis YAU B9601-Y2 (Bacillus amyloliquefaciens subsp. plantarum YAU B9601-Y2)	Bacilli	sporulating			https://www.ncbi.nlm.nih.gov/pubmed/20817842
1	1	0	0	0	1	1	1	1	1	1	1	1	1	1	1	1	1	bamb	Bacillus velezensis NAU-B3	Bacilli	sporulating			https://www.ncbi.nlm.nih.gov/pubmed/20817842
1	1	0	0	0	1	1	1	1	1	1	1	1	1	1	1	1	1	baq	Bacillus velezensis CAU B946 (Bacillus amyloliquefaciens subsp. plantarum CAU B946)	Bacilli	sporulating inferred/unknown			https://www.ncbi.nlm.nih.gov/pubmed/20817842
1	0	0	1	0	1	1	1	1	1	1	1	1	1	1	1	0	1	gtm	Geobacillus thermocatenulatus KCTC 3921	Bacilli	sporulating			https://www.ncbi.nlm.nih.gov/pubmed/20817844
1	0	1	0	0	1	1	1	1	1	1	1	0	0	0	1	0	1	cki	Caldicellulosiruptor kristjanssonii I77R1B	Clostridia	nonsporulating			https://www.ncbi.nlm.nih.gov/pubmed/21216991
1	0	1	0	0	1	1	1	1	1	1	1	1	1	1	1	1	0	cay	Clostridium acetobutylicum EA 2018	Clostridia	nonsporulating			https://www.ncbi.nlm.nih.gov/pubmed/21284892
0	0	0	0	0	0	0	0	0	0	0	0	0	0	0	0	0	0	too	Tetragenococcus osmophilus JCM 31126	Bacilli	nonsporulating			https://www.ncbi.nlm.nih.gov/pubmed/21357458
1	0	0	0	0	0	0	0	0	0	0	0	0	0	0	0	0	0	thl	Tetragenococcus halophilus NBRC 12172	Bacilli	nonsporulating			https://www.ncbi.nlm.nih.gov/pubmed/21357458
1	0	1	0	0	1	1	1	1	1	1	1	1	1	1	1	0	1	btf	Bacillus thuringiensis serovar finitimus YBT-020	Bacilli	sporulating			https://www.ncbi.nlm.nih.gov/pubmed/21398543
1	1	0	0	0	1	1	1	1	1	1	1	1	1	1	1	1	1	bql	Bacillus amyloliquefaciens LL3	Bacilli	sporulating			https://www.ncbi.nlm.nih.gov/pubmed/21551302
0	0	0	0	0	0	0	0	0	0	0	0	0	0	0	0	0	0	seq	Streptococcus equi subsp. zooepidemicus H70	Bacilli	nonsporulating			https://www.ncbi.nlm.nih.gov/pubmed/22135301
0	0	0	0	0	0	0	0	0	0	0	0	0	0	0	0	0	0	lgr	Lactococcus garvieae ATCC 49156	Bacilli	nonsporulating inferred/unknown			https://www.ncbi.nlm.nih.gov/pubmed/22135301
0	0	0	0	0	0	0	0	0	0	0	0	0	0	0	0	0	0	lke	Lactobacillus kefiranofaciens ZW3	Bacilli	nonsporulating inferred/unknown			https://www.ncbi.nlm.nih.gov/pubmed/22135301
0	0	0	0	0	0	0	0	0	0	0	0	0	0	0	0	0	0	lde	Lactobacillus delbrueckii subsp. bulgaricus ND02	Bacilli	nonsporulating inferred/unknown			https://www.ncbi.nlm.nih.gov/pubmed/22135301
0	0	0	0	0	0	0	0	0	0	0	0	0	0	0	0	0	0	ldl	Lactobacillus delbrueckii subsp. bulgaricus 2038	Bacilli	nonsporulating inferred/unknown			https://www.ncbi.nlm.nih.gov/pubmed/22135301
0	0	0	0	0	0	0	0	0	0	0	0	0	0	0	0	0	0	lwi	Listeria weihenstephanensis WS 4560	Bacilli	nonsporulating			https://www.ncbi.nlm.nih.gov/pubmed/22544790
1	0	0	0	1	1	1	1	0	1	1	1	1	0	1	1	1	1	pbj	Paenibacillus beijingensis DSM 24997	Bacilli	sporulating			https://www.ncbi.nlm.nih.gov/pubmed/22763811
1	1	0	0	0	1	1	1	1	1	1	1	1	1	1	1	1	1	bsh	Bacillus subtilis subsp. subtilis 6051-HGW	Bacilli	sporulating			https://www.ncbi.nlm.nih.gov/pubmed/22789474
0	0	0	0	0	0	0	0	0	0	0	0	0	0	0	0	0	0	vat	Veillonella atypica OK5	Negativicutes	nonsporulating inferred/unknown			https://www.ncbi.nlm.nih.gov/pubmed/22843723
1	0	0	1	0	1	1	1	1	1	1	1	1	1	1	1	0	0	asb	Candidatus Arthromitus sp. SFB-rat-Yit	Clostridia	sporulating			https://www.ncbi.nlm.nih.gov/pubmed/22882546
1	1	0	0	0	1	1	1	1	1	1	1	1	1	1	1	0	0	asf	Candidatus Arthromitus sp. SFB-mouse-Japan	Clostridia	sporulating			https://www.ncbi.nlm.nih.gov/pubmed/22882546
1	1	0	0	0	1	1	1	1	1	1	1	1	1	1	1	0	0	asm	Candidatus Arthromitus sp. SFB-mouse-Yit	Clostridia	sporulating			https://www.ncbi.nlm.nih.gov/pubmed/22882546
1	1	0	0	0	0	1	1	1	1	1	1	1	0	0	1	0	0	bprl	Anaerostipes hadrus (Butyrate-producing bacterium SSC/2)	Clostridia	nonsporulating			https://www.ncbi.nlm.nih.gov/pubmed/22982042
1	1	0	0	0	1	1	1	1	1	1	1	1	1	1	1	0	1	bon	Bacillus oceanisediminis 2691	Bacilli	sporulating			https://www.ncbi.nlm.nih.gov/pubmed/23105082
0	0	0	0	0	0	0	0	0	0	0	0	0	0	0	0	0	0	lcu	Lactobacillus curieae CCTCC M 2011381	Bacilli	nonsporulating			https://www.ncbi.nlm.nih.gov/pubmed/23223818
0	0	0	0	0	0	0	0	0	0	0	0	0	0	0	0	0	0	lhr	Lactobacillus helveticus R0052	Bacilli	nonsporulating			https://www.ncbi.nlm.nih.gov/pubmed/23223820
1	0	0	0	1	1	1	1	1	1	1	1	1	1	1	1	0	1	cad	Gottschalkia acidurici 9a (Clostridium acidurici 9a)	Tissierellia	sporulating			https://www.ncbi.nlm.nih.gov/pubmed/23240052
0	0	0	0	0	0	0	0	0	0	0	0	0	0	0	0	0	0	lgn	Lactobacillus ginsenosidimutans EMML 3141	Bacilli	nonsporulating			https://www.ncbi.nlm.nih.gov/pubmed/23271644
1	1	0	0	0	1	1	1	1	1	1	1	1	1	1	1	1	1	bsx	Bacillus subtilis XF-1	Bacilli	sporulating inferred/unknown			https://www.ncbi.nlm.nih.gov/pubmed/23357245
0	0	0	0	0	0	0	0	0	0	0	0	0	0	0	0	0	0	lhi	Lactobacillus heilongjiangensis DSM 28069	Bacilli	nonsporulating			https://www.ncbi.nlm.nih.gov/pubmed/23728376
1	0	1	0	0	1	1	1	1	1	1	1	1	1	1	1	1	1	bty	Bacillus toyonensis BCT-7112	Bacilli	sporulating			https://www.ncbi.nlm.nih.gov/pubmed/23791203
0	0	0	0	0	0	0	0	0	0	0	0	0	0	0	0	0	0	sri	Selenomonas ruminantium subsp. lactilytica TAM6421	Negativicutes	nonsporulating			https://www.ncbi.nlm.nih.gov/pubmed/23834245
1	1	0	0	0	1	1	1	1	1	1	1	1	1	1	1	1	1	blh	Bacillus paralicheniformis ATCC 9945a (Bacillus licheniformis 9945A)	Bacilli	sporulating			https://www.ncbi.nlm.nih.gov/pubmed/23908277
1	0	1	0	0	1	1	1	1	1	1	1	1	1	1	1	1	1	btm	Bacillus thuringiensis MC28	Bacilli	sporulating			https://www.ncbi.nlm.nih.gov/pubmed/24185745
0	0	0	0	0	0	0	0	0	0	0	0	0	0	0	0	0	0	lhd	Lactobacillus helveticus KLDS1.8701	Bacilli	nonsporulating inferred/unknown			https://www.ncbi.nlm.nih.gov/pubmed/24242242
0	0	0	0	0	0	0	0	0	0	0	0	0	0	0	0	0	0	lhh	Lactobacillus helveticus H9	Bacilli	nonsporulating inferred/unknown			https://www.ncbi.nlm.nih.gov/pubmed/24242242
0	0	0	0	0	0	0	0	0	0	0	0	0	0	0	0	0	0	lhl	Lactobacillus helveticus H10	Bacilli	nonsporulating inferred/unknown			https://www.ncbi.nlm.nih.gov/pubmed/24242242
1	0	1	0	0	1	1	1	1	1	1	1	1	1	1	1	1	1	btn	Bacillus thuringiensis HD-789	Bacilli	sporulating inferred/unknown			https://www.ncbi.nlm.nih.gov/pubmed/24309743
0	0	0	0	0	0	0	0	0	0	0	0	0	0	0	0	0	0	aun	Aerococcus urinae CCUG36881	Bacilli	unknown			https://www.ncbi.nlm.nih.gov/pubmed/24421273
0	0	0	0	0	0	0	0	0	0	0	0	0	0	0	0	0	0	lge	Leuconostoc gelidum JB7	Bacilli	nonsporulating inferred/unknown			https://www.ncbi.nlm.nih.gov/pubmed/24431060
1	0	1	0	0	1	1	1	1	1	1	1	1	1	1	1	1	1	bthi	Bacillus thuringiensis serovar kurstaki HD-1	Bacilli	sporulating			https://www.ncbi.nlm.nih.gov/pubmed/24460864
1	1	0	0	0	1	1	1	1	1	1	1	1	1	1	1	1	1	pswu	Paenibacillus swuensis DY6	Bacilli	sporulating			https://www.ncbi.nlm.nih.gov/pubmed/24500474
0	0	0	0	0	0	0	0	0	0	0	0	0	0	0	0	0	0	jda	Jeotgalibaca dankookensis EX-07	Bacilli	nonsporulating			https://www.ncbi.nlm.nih.gov/pubmed/24554638
1	1	0	0	0	1	1	1	1	1	1	1	1	1	1	0	1	1	plv	Paenibacillus larvae subsp. larvae DSM 25430	Bacilli	sporulating			https://www.ncbi.nlm.nih.gov/pubmed/24599066
1	1	0	0	0	1	1	1	1	1	1	1	1	1	1	1	1	1	bsr	Bacillus subtilis subsp. subtilis RO-NN-1	Bacilli	sporulating			https://www.ncbi.nlm.nih.gov/pubmed/24916603
1	0	1	0	0	1	1	1	1	1	1	1	1	1	1	1	1	1	bss	Bacillus subtilis subsp. spizizenii W23	Bacilli	sporulating			https://www.ncbi.nlm.nih.gov/pubmed/24916603
1	0	1	0	0	1	1	1	1	1	1	1	1	1	1	1	1	1	bst	Bacillus subtilis subsp. spizizenii TU-B-10	Bacilli	sporulating			https://www.ncbi.nlm.nih.gov/pubmed/24916603
1	1	0	0	0	1	1	1	1	1	1	1	1	1	1	1	1	1	bsut	Bacillus subtilis subsp. subtilis AG1839	Bacilli	sporulating			https://www.ncbi.nlm.nih.gov/pubmed/24994804
1	0	0	0	0	0	1	0	1	0	1	1	1	1	0	1	0	0	lgy	Lysinibacillus varians (Lysinibacillus sp. GY32)	Bacilli	sporulating			https://www.ncbi.nlm.nih.gov/pubmed/25070216
0	0	0	0	0	0	0	0	0	0	0	0	0	0	0	0	0	0	sje	Salimicrobium jeotgali MJ3	Bacilli	nonsporulating			https://www.ncbi.nlm.nih.gov/pubmed/25070217
1	0	1	0	0	1	1	1	1	1	1	1	1	1	1	1	1	1	asoc	Aneurinibacillus soli CB4	Bacilli	sporulating			https://www.ncbi.nlm.nih.gov/pubmed/25142210
1	0	1	0	0	1	1	1	1	1	1	1	1	1	1	1	1	1	anx	Aneurinibacillus sp. XH2	Bacilli	unknown			https://www.ncbi.nlm.nih.gov/pubmed/25142210
1	1	0	0	0	1	1	1	1	1	1	1	1	1	1	1	1	1	bama	Bacillus velezensis UCMB5033 (Bacillus methylotrophicus UCMB5033)	Bacilli	sporulating			https://www.ncbi.nlm.nih.gov/pubmed/25197456
1	1	0	0	0	1	1	1	1	1	1	1	1	1	1	1	1	1	baml	Bacillus velezensis UCMB5036 (Bacillus amyloliquefaciens subsp. plantarum UCMB5036)	Bacilli	sporulating			https://www.ncbi.nlm.nih.gov/pubmed/25197456
1	1	0	0	0	1	1	1	1	1	1	1	1	1	1	0	1	1	bsl	Bacillus subtilis subsp. subtilis BSP1	Bacilli	sporulating			https://www.ncbi.nlm.nih.gov/pubmed/25225273
1	1	0	0	0	1	1	1	1	1	1	1	1	1	1	1	1	1	bsp	Bacillus subtilis PY79	Bacilli	sporulating			https://www.ncbi.nlm.nih.gov/pubmed/25225273
1	1	0	0	0	1	1	1	1	1	1	1	1	1	1	1	1	1	ppol	Paenibacillus polymyxa CR1	Bacilli	sporulating			https://www.ncbi.nlm.nih.gov/pubmed/25280501
1	0	1	0	0	1	1	1	1	1	1	1	1	1	1	1	0	1	bcef	Bacillus cereus FT9	Bacilli	sporulating			https://www.ncbi.nlm.nih.gov/pubmed/25301660
1	0	1	0	0	1	1	1	1	1	1	0	1	1	1	1	1	0	csr	Clostridium saccharoperbutylacetonicum N1-4(HMT)	Clostridia	sporulating			https://www.ncbi.nlm.nih.gov/pubmed/25323722
1	0	0	1	0	1	1	1	1	1	1	1	1	1	1	1	1	0	ctet	Clostridium tetani 12124569	Clostridia	sporulating			https://www.ncbi.nlm.nih.gov/pubmed/25356334
0	0	0	0	0	0	0	0	0	0	0	0	0	0	0	0	0	0	clo	Mageeibacillus indolicus UPII9-5	Clostridia	nonsporulating			https://www.ncbi.nlm.nih.gov/pubmed/25482717
0	0	0	0	0	0	0	0	0	0	0	0	0	0	0	0	0	0	erl	Erysipelothrix larvae LV19 (Erysipelothrix sp. LV19)	Erysipelotrichia	nonsporulating			https://www.ncbi.nlm.nih.gov/pubmed/25534074
1	1	0	0	0	1	1	1	1	1	1	1	1	1	1	1	1	1	bacl	Bacillus sp. BS34A	Bacilli	unknown			https://www.ncbi.nlm.nih.gov/pubmed/25673660
1	1	0	0	0	1	1	1	1	1	1	1	1	1	1	1	1	1	ppoy	Paenibacillus polymyxa Sb3-1	Bacilli	sporulating inferred/unknown			https://www.ncbi.nlm.nih.gov/pubmed/25767224
1	1	0	0	0	1	1	1	1	1	1	1	1	1	1	1	1	1	bacb	Bacillus sp. BH072	Bacilli	unknown			https://www.ncbi.nlm.nih.gov/pubmed/25767235
1	0	1	0	0	1	1	1	1	1	1	1	1	1	1	1	1	1	tab	Tumebacillus algifaecis THMBR28	Bacilli	sporulating			https://www.ncbi.nlm.nih.gov/pubmed/25858243
1	0	0	1	0	0	0	0	0	0	1	1	1	1	0	1	1	0	jeo	Jeotgalibacillus malaysiensis D5	Bacilli	sporulating			https://www.ncbi.nlm.nih.gov/pubmed/25862385
1	1	0	0	0	1	1	1	1	1	1	1	1	1	0	1	0	1	pih	Paenibacillus sp. IHBB 10380	Bacilli	sporulating			https://www.ncbi.nlm.nih.gov/pubmed/25908145
1	0	0	0	0	1	1	1	1	1	1	1	1	0	1	1	1	1	ntr	Novibacillus thermophilus SG-1	Bacilli	nonsporulating			https://www.ncbi.nlm.nih.gov/pubmed/25951858
0	0	0	0	0	0	0	0	0	0	0	0	0	0	0	0	0	0	ain	Acidaminococcus intestini RyC-MR95	Negativicutes	nonsporulating			https://www.ncbi.nlm.nih.gov/pubmed/26184964
1	1	0	0	0	1	1	1	1	1	1	1	1	1	1	0	0	0	aad	Alicyclobacillus acidocaldarius subsp. acidocaldarius Tc-4-1	Bacilli	sporulating			https://www.ncbi.nlm.nih.gov/pubmed/26184964
1	1	0	0	0	1	1	1	1	1	1	1	1	1	1	1	0	0	pft	Pelosinus fermentans JBW45	Negativicutes	sporulating			https://www.ncbi.nlm.nih.gov/pubmed/26184964
1	1	0	0	0	1	1	1	1	1	1	1	1	1	1	1	1	0	csq	Clostridium scatologenes ATCC 25775	Clostridia	sporulating			https://www.ncbi.nlm.nih.gov/pubmed/26210291
1	0	1	0	0	1	1	1	1	1	1	1	1	1	1	1	1	0	cld	Clostridium sporogenes NCIMB 10696	Clostridia	sporulating			https://www.ncbi.nlm.nih.gov/pubmed/26294634
0	0	0	0	0	0	0	0	0	0	0	0	0	0	0	0	0	0	fro	Faecalibaculum rodentium ALO17 = KCTC 15484 = JCM 30274	Erysipelotrichia	nonsporulating			https://www.ncbi.nlm.nih.gov/pubmed/26349481
1	0	0	1	0	1	1	1	1	1	1	1	1	1	1	1	0	1	gel	Geobacillus sp. LC300	Bacilli	sporulating			https://www.ncbi.nlm.nih.gov/pubmed/26391740
1	0	1	0	0	1	1	1	1	1	1	1	1	1	1	1	1	1	bthr	Bacillus thuringiensis serovar kurstaki YBT-1520	Bacilli	sporulating			https://www.ncbi.nlm.nih.gov/pubmed/26411888
0	0	1	0	0	1	1	1	1	1	1	1	1	1	1	1	1	1	lao	Lentibacillus amyloliquefaciens LAM0015	Bacilli	nonsporulating			https://www.ncbi.nlm.nih.gov/pubmed/26545789
1	1	0	0	0	1	1	1	1	1	1	1	1	1	1	1	1	1	balm	Bacillus sp. LM 4-2	Bacilli	sporulating			https://www.ncbi.nlm.nih.gov/pubmed/26664656
1	0	1	0	0	1	1	1	1	1	1	1	1	1	1	1	1	1	bthy	Bacillus thuringiensis YWC2-8	Bacilli	sporulating			https://www.ncbi.nlm.nih.gov/pubmed/26707806
1	0	0	1	0	1	1	1	1	1	1	1	1	0	1	1	1	1	lpil	Limnochorda pilosa HC45	Limnochordia	sporulating			https://www.ncbi.nlm.nih.gov/pubmed/26743010
1	0	0	0	0	0	0	0	0	0	0	0	0	0	0	0	0	0	pbv	Paenibacillus bovis (probably not the species)	Bacilli	sporulating			https://www.ncbi.nlm.nih.gov/pubmed/26769366
1	0	0	1	0	1	1	1	1	1	1	1	1	1	1	1	0	1	gea	Geobacillus sp. 12AMOR1	Bacilli	sporulating			https://www.ncbi.nlm.nih.gov/pubmed/26913091
1	0	0	0	0	0	1	1	1	0	1	1	1	1	0	1	1	1	tur	Turicibacter sp. H121	Erysipelotrichia	nonsporulating			https://www.ncbi.nlm.nih.gov/pubmed/27013036
1	0	0	0	0	0	1	1	1	0	1	1	1	1	0	1	0	0	spsy	Sporosarcina psychrophila DSM 6497	Bacilli	sporulating			https://www.ncbi.nlm.nih.gov/pubmed/27015981
0	0	0	0	0	0	0	0	0	0	0	0	0	0	0	0	0	0	acg	Aerococcus christensenii CCUG28831	Bacilli	nonsporulating			https://www.ncbi.nlm.nih.gov/pubmed/27103727
1	1	0	0	0	1	1	1	1	1	1	1	1	1	1	1	1	1	anl	Anoxybacillus sp. B7M1	Bacilli	sporulating			https://www.ncbi.nlm.nih.gov/pubmed/27126386
1	1	0	0	0	1	1	1	1	1	1	1	1	1	1	1	1	1	anm	Anoxybacillus sp. B2M1	Bacilli	sporulating			https://www.ncbi.nlm.nih.gov/pubmed/27126386
1	1	0	0	0	1	1	1	1	1	1	1	1	1	0	1	0	0	dfg	Desulfotomaculum ferrireducens GSS09	Clostridia	sporulating			https://www.ncbi.nlm.nih.gov/pubmed/27153808
1	1	0	0	0	1	1	1	1	1	1	1	0	0	1	1	0	0	hsd	Herbinix luporum (Herbinix sp. SD1D)	Clostridia	nonsporulating			https://www.ncbi.nlm.nih.gov/pubmed/27453473
1	0	1	0	0	1	1	1	1	1	1	1	1	1	1	1	1	1	btt	Bacillus thuringiensis serovar kurstaki HD73	Bacilli	sporulating			https://www.ncbi.nlm.nih.gov/pubmed/27535648
1	1	0	0	0	1	1	1	1	1	1	1	1	1	1	1	1	1	bsm	Bacillus smithii DSM 4216	Bacilli	sporulating			https://www.ncbi.nlm.nih.gov/pubmed/27559429
1	0	1	0	0	1	1	1	1	1	1	1	0	0	0	0	0	0	ruk	Hungateiclostridiaceae bacterium KB18	Clostridia	unknown			https://www.ncbi.nlm.nih.gov/pubmed/27634994
0	0	0	0	0	0	0	0	0	0	0	0	0	0	0	0	0	0	med	Megasphaera elsdenii DSM 20460	Negativicutes	nonsporulating			https://www.ncbi.nlm.nih.gov/pubmed/2764566
1	1	0	0	0	1	1	1	1	1	1	1	1	1	1	0	1	1	fpn	Fictibacillus phosphorivorans G25-29	Bacilli	sporulating			https://www.ncbi.nlm.nih.gov/pubmed/27677407
0	0	0	0	0	0	0	0	0	0	0	0	0	0	0	0	0	0	lae	Lactobacillus acetotolerans	Bacilli	nonsporulating			https://www.ncbi.nlm.nih.gov/pubmed/27819317
1	0	1	0	0	1	1	1	1	1	1	1	1	1	1	0	1	1	far	Fictibacillus arsenicus G25-54	Bacilli	sporulating			https://www.ncbi.nlm.nih.gov/pubmed/27902921
0	0	0	0	0	0	0	0	0	0	0	0	0	0	0	0	0	0	jep	Jeotgalibaca sp. PTS2502	Bacilli	nonsporulating			https://www.ncbi.nlm.nih.gov/pubmed/27983478
1	1	0	0	0	1	1	1	1	1	1	1	1	1	1	1	0	1	ctx	Hungateiclostridium thermocellum DSM 1313 (Clostridium thermocellum DSM 1313)	Clostridia	sporulating			https://www.ncbi.nlm.nih.gov/pubmed/28240279
1	1	0	0	0	1	1	1	1	1	1	1	1	1	1	1	0	0	pdc	Clostridioides difficile 630 (Clostridium difficile 630)	Clostridia	sporulating			https://www.ncbi.nlm.nih.gov/pubmed/28279860
1	1	0	0	0	1	1	1	1	1	1	1	1	1	1	1	1	1	bami	Bacillus amyloliquefaciens IT-45	Bacilli	sporulating inferred/unknown			https://www.ncbi.nlm.nih.gov/pubmed/28824571
1	1	0	0	0	1	1	1	1	1	1	1	1	1	1	1	1	1	bqy	Bacillus amyloliquefaciens Y2	Bacilli	sporulating inferred/unknown			https://www.ncbi.nlm.nih.gov/pubmed/28824571
1	0	0	1	0	1	1	1	1	1	1	1	1	1	1	1	1	1	pib	Paenibacillus ihbetae IHBB 9852	Bacilli	sporulating			https://www.ncbi.nlm.nih.gov/pubmed/28882448
1	1	0	0	0	1	1	1	1	1	1	1	1	0	1	0	0	0	cpro	Anaerotignum propionicum DSM 1682 (Clostridium propionicum DSM 1682)	Clostridia	sporulating			https://www.ncbi.nlm.nih.gov/pubmed/28905695
1	1	0	0	0	1	1	1	1	1	1	1	1	1	1	1	1	1	pyg	Paenibacillus yonginensis DCY84	Bacilli	sporulating			https://www.ncbi.nlm.nih.gov/pubmed/29046742
1	0	1	0	0	1	1	1	1	1	1	1	1	1	1	1	1	1	balt	Bacillus altitudinis SGAir0031	Bacilli	sporulating			https://www.ncbi.nlm.nih.gov/pubmed/29122878 potentially forms spores
0	0	0	0	0	0	0	0	0	0	0	0	0	0	0	0	0	0	lbt	Lactobacillus backii TMW 1.1988	Bacilli	nonsporulating			https://www.ncbi.nlm.nih.gov/pubmed/29126241
1	0	0	1	0	1	1	1	1	1	1	1	1	1	1	1	0	1	vil	Virgibacillus phasianinus LM2416	Bacilli	unknown			https://www.ncbi.nlm.nih.gov/pubmed/29465338
1	0	1	0	0	1	1	1	1	1	1	1	1	1	1	1	1	1	tum	Tumebacillus avium AR23208	Bacilli	sporulating			https://www.ncbi.nlm.nih.gov/pubmed/29561257
0	0	0	0	0	0	0	0	0	0	0	0	0	0	0	0	0	0	lad	Lactobacillus acidophilus La-14	Bacilli	nonsporulating			https://www.ncbi.nlm.nih.gov/pubmed/29564327
1	1	0	0	0	1	1	1	1	1	1	1	1	1	1	1	1	0	cbei	Clostridium beijerinckii NCIMB 14988	Clostridia	sporulating			https://www.ncbi.nlm.nih.gov/pubmed/29660854
0	0	0	0	0	0	1	1	1	0	1	1	1	1	0	1	0	0	spor	Sporosarcina sp. P33	Bacilli	sporulating inferred/unknown			https://www.ncbi.nlm.nih.gov/pubmed/29716534
1	0	0	0	0	0	1	1	1	0	1	1	1	1	0	1	0	0	spop	Sporosarcina sp. P37	Bacilli	sporulating inferred/unknown			https://www.ncbi.nlm.nih.gov/pubmed/29716534
1	0	0	0	0	0	1	1	1	0	1	1	1	1	0	1	0	0	sure	Sporosarcina ureae P32a	Bacilli	sporulating			https://www.ncbi.nlm.nih.gov/pubmed/29716534
1	1	0	0	0	1	1	1	1	1	1	1	1	1	1	1	0	1	gfe	Geosporobacter ferrireducens IRF9	Clostridia	sporulating			https://www.ncbi.nlm.nih.gov/pubmed/29721834(tiene los genes de esporulaci‚àö‚â•n)
0	0	0	0	0	0	0	0	0	0	0	0	0	0	0	0	0	0	lro	Lactobacillus rhamnosus LOCK900	Bacilli	nonsporulating inferred/unknown			https://www.ncbi.nlm.nih.gov/pubmed/29725324
0	0	0	0	0	0	0	0	0	0	0	0	0	0	0	0	0	0	lrr	Lactobacillus reuteri TD1	Bacilli	nonsporulating inferred/unknown			https://www.ncbi.nlm.nih.gov/pubmed/29725324
1	1	0	0	0	1	1	1	1	1	1	1	1	1	1	0	1	1	beo	Bacillus endophyticus Hbe603	Bacilli	sporulating			https://www.ncbi.nlm.nih.gov/pubmed/29986655
1	0	1	0	0	1	1	1	1	1	1	1	1	1	1	1	1	1	kyr	Kyrpidia spormannii EA-1	Bacilli	sporulating			https://www.ncbi.nlm.nih.gov/pubmed/30234478
1	1	0	0	0	1	1	1	1	1	1	1	1	0	1	1	0	0	blau	Blautia sp. N6H1-15 KCTC 15426	Clostridia	nonsporulating			https://www.ncbi.nlm.nih.gov/pubmed/30407903
1	1	0	0	0	1	1	1	1	1	1	1	1	1	1	1	1	1	bamp	Bacillus velezensis AS43.3	Bacilli	sporulating inferred/unknown			https://www.ncbi.nlm.nih.gov/pubmed/30621587
0	0	0	0	0	0	1	0	1	0	1	1	1	1	0	1	0	0	lys	Lysinibacillus sp. YS11	Bacilli	sporulating			https://www.ncbi.nlm.nih.gov/pubmed/30976947
1	0	1	0	0	1	1	1	1	1	1	1	1	1	1	1	1	1	bti	Bacillus thuringiensis HD-771	Bacilli	sporulating inferred/unknown			https://www.ncbi.nlm.nih.gov/pubmed/31027262
1	1	0	0	0	1	1	1	1	1	1	1	1	1	1	1	1	1	vpn	Virgibacillus dokdonensis 21D	Bacilli	sporulating			https://www.ncbi.nlm.nih.gov/pubmed/31244812
0	0	0	0	0	0	0	0	0	0	0	0	0	0	0	0	0	0	cbar	Clostridiales bacterium 70B-A	Clostridia	nonsporulating			https://www.ncbi.nlm.nih.gov/pubmed/31379757
1	1	0	0	0	1	1	1	1	1	1	1	1	1	1	1	1	1	bsul	Bacillus subtilis subsp. subtilis JH642 AG174	Bacilli	sporulating			https://www.ncbi.nlm.nih.gov/pubmed/4199504
1	1	0	0	0	1	1	1	1	1	1	1	1	1	1	1	1	0	hor	Halothermothrix orenii H 168	Clostridia	nonsporulating			https://www.ncbi.nlm.nih.gov/pubmed/7520742
1	0	0	0	0	0	0	0	0	0	0	0	0	0	0	0	0	0	exu	Exiguobacterium sp. U13-1	Bacilli	nonsporulating inferred/unknown			https://www.ncbi.nlm.nih.gov/pubmed/8123563
1	0	1	0	0	1	1	1	1	1	1	1	1	1	1	1	1	1	bww	Bacillus mycoides WSBC 10204 (Bacillus weihenstephanensis WSBC 10204)	Bacilli	sporulating			https://www.ncbi.nlm.nih.gov/pubmed/9828439
1	0	0	0	1	1	1	1	1	1	1	1	0	0	0	0	0	0	ibu	Intestinimonas butyriciproducens AF211	Clostridia	sporulating			https://www.systemsbiology.nl/wp-content/uploads/2019/04/Project_proposal_build_model_NB.pdf
0	0	0	0	0	0	0	0	0	0	0	0	0	0	0	0	0	0	lmob	Listeria monocytogenes N53-1 (serotype 1/2a)	Bacilli	nonsporulating inferred/unknown			ISBN 0-387-95041-9
0	0	0	0	0	0	0	0	0	0	0	0	0	0	0	0	0	0	lmoe	Listeria monocytogenes La111 (serotype 1/2a)	Bacilli	nonsporulating inferred/unknown			ISBN 0-387-95041-9
0	0	0	0	0	0	0	0	0	0	0	0	0	0	0	0	0	0	saub	Staphylococcus aureus 08BA02176, livestock-associated methicillin-resistant	Bacilli	nonsporulating inferred/unknown			ISBN 0-387-95041-9
0	0	0	0	0	0	0	0	0	0	0	0	0	0	0	0	0	0	saum	Staphylococcus aureus M1, methicillin-resistant	Bacilli	nonsporulating inferred/unknown			ISBN 0-387-95041-9
0	0	0	0	0	0	0	0	0	0	0	0	0	0	0	0	0	0	suc	Staphylococcus aureus subsp. aureus ECT-R 2	Bacilli	nonsporulating inferred/unknown			ISBN 0-387-95041-9
0	0	0	0	0	0	0	0	0	0	0	0	0	0	0	0	0	0	sud	Staphylococcus aureus subsp. aureus 71193, methicillin-sensitive	Bacilli	nonsporulating inferred/unknown			ISBN 0-387-95041-9
0	0	0	0	0	0	0	0	0	0	0	0	0	0	0	0	0	0	suf	Staphylococcus aureus subsp. aureus LGA251, methicillin-resistant	Bacilli	nonsporulating inferred/unknown			ISBN 0-387-95041-9
0	0	0	0	0	0	0	0	0	0	0	0	0	0	0	0	0	0	suj	Staphylococcus aureus subsp. aureus JKD6159, community-acquired methicillin-resistant	Bacilli	nonsporulating inferred/unknown			ISBN 0-387-95041-9
0	0	0	0	0	0	0	0	0	0	0	0	0	0	0	0	0	0	suk	Staphylococcus aureus subsp. aureus JKD6008, methicillin-resistant, vancomycin-intermediate resistance	Bacilli	nonsporulating inferred/unknown			ISBN 0-387-95041-9
0	0	0	0	0	0	0	0	0	0	0	0	0	0	0	0	0	0	sut	Staphylococcus aureus subsp. aureus T0131, methicillin-resistant	Bacilli	nonsporulating inferred/unknown			ISBN 0-387-95041-9
0	0	0	0	0	0	0	0	0	0	0	0	0	0	0	0	0	0	suu	Staphylococcus aureus subsp. aureus M013, community-acquired methicillin-resistant	Bacilli	nonsporulating inferred/unknown			ISBN 0-387-95041-9
0	0	0	0	0	0	0	0	0	0	0	0	0	0	0	0	0	0	suv	Staphylococcus aureus subsp. aureus VC40	Bacilli	nonsporulating inferred/unknown			ISBN 0-387-95041-9
0	0	0	0	0	0	0	0	0	0	0	0	0	0	0	0	0	0	suw	Staphylococcus aureus subsp. aureus TW20, methicillin-resistant	Bacilli	nonsporulating inferred/unknown			ISBN 0-387-95041-9
0	0	0	0	0	0	0	0	0	0	0	0	0	0	0	0	0	0	sux	Staphylococcus aureus subsp. aureus HO 5096 0412, methicillin-resistant	Bacilli	nonsporulating inferred/unknown			ISBN 0-387-95041-9
0	0	0	0	0	0	0	0	0	0	0	0	0	0	0	0	0	0	suz	Staphylococcus aureus subsp. aureus 11819-97, community-acquired methicillin-resistant	Bacilli	nonsporulating inferred/unknown			ISBN 0-387-95041-9
0	0	0	0	0	0	0	0	0	0	0	0	0	0	0	0	0	0	pio	Pediococcus inopinatus DSM 20285	Bacilli	nonsporulating			ISBN 978-0-387-30744-2
1	0	1	0	0	1	1	1	1	1	1	1	1	1	1	1	0	1	btc	Bacillus thuringiensis serovar chinensis CT-43	Bacilli	sporulating			Lu S., Yu Z. 1995. The germination of spores and formation of spores and parasporal crystal of Bacillus thuringiensis strain CT-43. Hua Zhong Nong Ye Da Xue Xue Bao 14:64‚Äö√Ñ√∂‚àö√ë‚àö¬®68 [Google Scholar]
0	0	0	0	0	0	0	0	0	0	0	0	0	0	0	0	0	0	lsu	Leuconostoc mesenteroides subsp. suionicum DSM 20241	Bacilli	nonsporulating			https://www.ncbi.nlm.nih.gov/pubmed/21856976
1	1	0	0	0	1	1	1	1	1	1	1	1	1	1	1	1	1	bamc	Bacillus amyloliquefaciens CC178	Bacilli	sporulating	https://www.ncbi.nlm.nih.gov/pubmed/27899627
1	1	0	0	0	1	1	1	1	1	1	1	1	1	1	1	1	1	bsus	Bacillus subtilis subsp. subtilis OH 131.1	Bacilli	sporulating	https://www.ncbi.nlm.nih.gov/pubmed/30357420
1	1	0	0	0	1	1	1	1	1	1	1	1	1	1	1	1	1	bacp	Bacillus sp. Pc3	Bacilli	sporulating inferred/unknown			sequenced genome
1	1	0	0	0	1	1	1	0	1	1	1	1	1	1	1	1	1	bacs	Bacillus sp. SDLI1	Bacilli	sporulating inferred/unknown			sequenced genome
1	1	0	0	0	1	1	1	1	1	1	1	1	1	1	1	1	1	bacw	Bacillus pumilus WP8	Bacilli	sporulating inferred/unknown			bergeys
1	1	0	0	0	1	1	1	1	1	1	1	1	1	1	1	1	1	bamt	Bacillus velezensis TrigoCor1448 ATCC 202152	Bacilli	sporulating			https://patents.google.com/patent/US6896883B2/en
1	0	1	0	0	1	1	1	1	1	1	1	1	1	1	1	0	1	btw	Bacillus thuringiensis HD1011	Bacilli	sporulating inferred/unknown			sequenced genome
0	0	0	0	0	0	0	0	0	0	0	0	0	0	0	0	0	0	lml	Listeria monocytogenes L99 (serotype 4a) (Listeria monocytogenes sv. 4a L99)	Bacilli	nonsporulating	https://www.ncbi.nlm.nih.gov/pubmed/30357420
0	0	0	0	0	0	0	0	0	0	0	0	0	0	0	0	0	0	lpap	Lactobacillus paracasei subsp. paracasei JCM 8130	Bacilli	nonsporulating inferred/unknown			sequenced genome
0	0	0	0	0	0	0	0	0	0	0	0	0	0	0	0	0	0	lpi	Lactobacillus paracasei subsp. paracasei 8700:2 (Lactobacillus paracasei 8700:2)	Bacilli	nonsporulating	https://www.ncbi.nlm.nih.gov/pubmed/30357420
0	0	0	0	0	0	0	0	0	0	0	0	0	0	0	0	0	0	lpq	Lactobacillus paracasei N1115	Bacilli	nonsporulating inferred/unknown			sequenced genome
1	1	0	0	0	1	1	1	1	1	1	1	1	1	1	1	1	1	bgi	Bacillus gibsonii FJAT-10019	Bacilli	sporulating inferred/unknown			https://doi.org/10.1099/13500872-141-7-1745
1	1	0	0	0	1	1	1	1	1	1	1	1	1	1	1	1	1	bmp	Bacillus velezensis (Bacillus methylotrophicus JS25R)	Bacilli	sporulating inferred/unknown			https://www.ncbi.nlm.nih.gov/pubmed/19966000
0	0	0	0	0	0	0	0	0	0	0	0	0	0	0	0	0	0	mps	Melissococcus plutonius ATCC 35311 = NCDO 2443	Bacilli	nonsporulating			https://onlinelibrary.wiley.com/doi/abs/10.1111/j.1365-2672.1982.tb04679.x
0	0	0	0	0	0	0	0	0	0	0	0	0	0	0	0	0	0	sagr	Streptococcus agalactiae ILRI112	Bacilli	nonsporulating inferred/unknown			https://doi.org/10.1007/BF01571054
0	0	0	0	0	0	0	0	0	0	0	0	0	0	0	0	0	0	saue	Staphylococcus aureus subsp. aureus 6850, methicillin-sensitive (Staphylococcus aureus 6850)	Bacilli	nonsporulating	https://www.ncbi.nlm.nih.gov/pubmed/30357420
1	1	0	0	0	1	1	1	1	1	1	1	1	1	1	1	1	1	baci	Bacillus sp. 1NLA3E	Bacilli	unknown			sequenced genome
1	0	1	0	0	1	1	1	1	1	1	1	1	1	1	1	0	1	bcer	Bacillus cereus FRI-35	Bacilli	sporulating			https://www.ncbi.nlm.nih.gov/pubmed/28298443
1	0	0	1	0	1	1	1	1	1	1	1	1	1	0	0	0	1	css	Thermoclostridium stercorarium subsp. stercorarium DSM 8532 (Clostridium stercorarium subsp. stercorarium DSM 8532)	Clostridia	sporulating	https://www.ncbi.nlm.nih.gov/pubmed/30357420
1	0	0	1	0	1	1	1	1	1	1	1	0	1	1	1	1	0	dec	Dehalobacter sp. CF	Clostridia	unknown			sequenced genome
1	0	0	1	0	1	1	1	1	1	1	1	0	1	1	1	1	0	ded	Dehalobacter sp. DCA	Clostridia	unknown			sequenced genome
0	0	0	0	0	0	0	0	0	0	0	0	0	0	0	0	0	0	elm	Eubacterium limosum KIST612 (Bacteroides limosus)	Clostridia	nonsporulating inferred/unknown			https://www.ncbi.nlm.nih.gov/pubmed/16559837
0	0	0	0	0	0	0	0	0	0	0	0	0	0	0	0	0	0	lcl	Lactobacillus casei LOCK919 (Lactobacillus paracasei LOCK919)	Bacilli	nonsporulating inferred/unknown			sequenced genome
0	0	0	0	0	0	0	0	0	0	0	0	0	0	0	0	0	0	lcn	Leuconostoc carnosum JB16	Bacilli	nonsporulating inferred/unknown			https://doi.org/10.1099/00207713-39-3-217
0	0	0	0	0	0	0	0	0	0	0	0	0	0	0	0	0	0	lff	Lactobacillus fermentum F-6	Bacilli	nonsporulating inferred/unknown			sequenced genome
0	0	0	0	0	0	0	0	0	0	0	0	0	0	0	0	0	0	sdt	Staphylococcus pseudintermedius ED99	Bacilli	unknown	https://www.ncbi.nlm.nih.gov/pubmed/22135301
0	0	0	0	0	0	0	0	0	0	0	0	0	0	0	0	0	0	suh	Staphylococcus argenteus MSHR1132	Bacilli	nonsporulating inferred/unknown			sequenced genome
0	0	0	0	0	0	0	0	0	0	0	0	0	0	0	0	0	0	avs	Aerococcus viridans CCUG 4311 = ATCC 11563	Bacilli	nonsporulating	https://www.ncbi.nlm.nih.gov/pubmed/30357420
1	0	0	0	0	1	1	1	0	1	1	1	1	1	1	1	0	1	gej	Geobacillus sp. JS12	Bacilli	sporulating inferred/unknown			sequenced genome
0	0	0	0	0	0	0	0	0	0	0	0	0	0	0	0	0	0	geq	Gemella sp. ND 6198	Bacilli	unknown			sequenced genome	NF
0	0	0	0	0	0	0	0	0	0	0	0	0	0	0	0	0	0	got	Gemella sp. oral taxon 928	Bacilli	unknown			sequenced genome	NF
1	0	0	1	0	1	1	1	1	1	1	1	1	1	1	1	0	1	gse	Geobacillus stearothermophilus 10 (Bacillus stearothermophilus)	Bacilli	sporulating inferred/unknown			https://www.ncbi.nlm.nih.gov/pmc/articles/PMC378892/
1	1	0	0	0	1	1	1	1	1	1	1	1	0	0	1	0	0	ehl	Eubacterium hallii EH1 (Anaerobutyricum hallii EH1)	Clostridia	nonsporulating inferred/unknown			sequenced genome
1	0	0	0	0	1	1	1	1	1	1	1	1	1	1	1	0	1	cthm	Carboxydocella thermautotrophica 019	Clostridia	unknown			sequenced genome
1	0	0	1	0	1	1	1	1	1	1	1	1	1	1	1	0	1	gsr	Geobacillus subterraneus KCTC 3922 = DSM 13552	Bacilli	sporulating			https://www.ncbi.nlm.nih.gov/pubmed/11321089
1	1	0	0	0	1	1	1	0	1	1	0	1	1	1	1	1	1	gst	Bacillus sp. X1 (2014)	Bacilli	unknown			sequenced genome
1	0	0	1	0	1	1	1	1	1	1	1	1	1	1	1	0	1	gtk	Geobacillus thermoleovorans KCTC 3570 = ATCC 43513	Bacilli	sporulating			https://www.ncbi.nlm.nih.gov/pubmed/20817844
1	0	0	1	0	1	1	1	1	1	1	1	1	1	1	1	1	1	hmn	Halobacillus mangrovi KTB 131	Bacilli	sporulating inferred/unknown			sequenced genome
1	1	0	0	0	1	1	1	1	1	1	1	1	1	1	1	0	1	hsc	Hungateiclostridium saccincola GGR1 = DSM 101079 (Herbivorax saccincola GGR1)	Clostridia	sporulating			https://www.ncbi.nlm.nih.gov/pubmed/27499077
0	0	0	0	0	0	0	0	0	0	0	0	0	0	0	0	0	0	laca	Lactobacillus acidipiscis ACA-DC 1533	Bacilli	nonsporulating inferred/unknown			sequenced genome
0	0	0	0	0	0	0	0	0	0	0	0	0	0	0	0	0	0	lbw	Lachnospiraceae bacterium oral taxon 500 W11650	Clostridia	unknown			sequenced genome
1	0	0	0	0	0	1	0	1	0	1	1	1	1	0	1	0	0	lfu	Lysinibacillus fusiformis RB 21	Bacilli	sporulating inferred/unknown			sequenced genome
1	1	0	0	0	1	1	0	0	1	0	1	1	1	1	0	1	1	paih	Paenibacillus sp. IHB B 3084	Bacilli	unknown			sequenced genome
0	0	0	0	0	0	0	0	0	0	0	0	0	0	0	0	0	0	ped	Peptoniphilus sp. ING2-D1G, DSM 28672	Tissierellia	unknown			sequenced genome
1	0	0	0	0	0	0	0	0	0	0	0	0	0	0	0	0	0	pku	Planococcus kocurii ATCC 43650 = JCM 2569	Bacilli	nonsporulating			https://doi.org/10.2323/jgam.31.441
1	0	0	0	0	0	0	0	0	0	0	0	0	0	0	0	0	0	pln	Planococcus sp. PAMC 21323	Bacilli	unknown			sequenced genome	NF
1	1	0	0	0	1	1	1	1	1	1	1	1	1	1	1	1	1	pow	Paenibacillus sp. 32O-W	Bacilli	unknown			sequenced genome
1	1	0	0	0	1	1	1	1	1	1	1	1	1	1	1	1	1	ppeo	Paenibacillus peoriae HS311	Bacilli	sporulating inferred/unknown			https://www.ncbi.nlm.nih.gov/pubmed/8863428
0	0	0	0	0	0	0	0	0	0	0	0	0	0	0	0	0	0	ssob	Streptococcus sobrinus NCTC 10919 = ATCC 33402	Bacilli	nonsporulating inferred/unknown			sequenced genome
0	0	0	0	0	0	0	0	0	0	0	0	0	0	0	0	0	0	stra	Streptococcus sp. A12	Bacilli	nonsporulating inferred/unknown			sequenced genome
0	0	0	0	0	0	0	0	0	0	0	0	0	0	0	0	0	0	strn	Streptococcus sp. NPS 308	Bacilli	nonsporulating inferred/unknown			sequenced genome
0	0	0	0	0	0	0	0	0	0	0	0	0	0	0	0	0	0	lje	Lactobacillus jensenii SNUV360	Bacilli	nonsporulating inferred/unknown			sequenced genome
0	0	0	0	0	0	0	0	0	0	0	0	0	0	0	0	0	0	lor	Lactobacillus oris J-1	Bacilli	nonsporulating inferred/unknown			sequenced genome
0	0	0	0	0	0	0	0	0	0	0	0	0	0	0	0	0	0	lpar	Lactobacillus parabuchneri FAM21731	Bacilli	nonsporulating inferred/unknown			sequenced genome
0	0	0	0	0	0	0	0	0	0	0	0	0	0	0	0	0	0	sagi	Streptococcus agalactiae ILRI005	Bacilli	nonsporulating inferred/unknown			https://doi.org/10.1007/BF01571054
1	1	0	0	0	1	1	1	1	1	1	1	1	1	1	1	1	1	bamf	Bacillus amyloliquefaciens LFB112	Bacilli	unknown			sequenced genome
1	0	1	0	0	1	1	1	1	1	1	1	1	1	1	0	1	1	bfx	Bacillus flexus KLBMP 4941	Bacilli	unknown			sequenced genome
1	0	1	0	0	1	1	1	1	1	1	1	1	1	1	1	1	1	bmyo	Bacillus mycoides ATCC 6462 = DSM 2048	Bacilli	sporulating	https://www.ncbi.nlm.nih.gov/pubmed/30357420	https://www.ncbi.nlm.nih.gov/pubmed/27899627
1	1	0	0	0	1	1	1	1	1	1	1	1	1	1	1	1	1	bvm	Bacillus vallismortis NBIF-001	Bacilli	unknown			sequenced genome
1	0	0	1	0	1	1	1	1	1	1	1	1	1	1	1	1	1	bwh	Bacillus weihaiensis Alg07	Bacilli	unknown			sequenced genome
1	0	1	0	0	1	1	1	1	1	1	1	1	1	1	1	1	1	bxi	Bacillus xiamenensis VV3	Bacilli	unknown			sequenced genome
1	1	0	0	0	1	1	1	1	1	1	1	1	0	1	1	0	0	byl	Blautia sp. YL58, DSM 26115 (Blautia coccoides YL58)	Clostridia	unknown			sequenced genome
1	1	0	0	0	1	1	1	1	1	1	1	1	1	1	1	1	0	carg	Clostridium argentinense 89G	Clostridia	unknown-- sporded			sequenced genome
0	0	0	0	0	0	0	0	0	0	0	0	0	0	0	0	0	0	caw	Carnobacterium inhibens subsp. gilichinskyi WN1359 = DSM 27470 (Carnobacterium sp. WN1359)	Bacilli	nonsporulating			https://www.ncbi.nlm.nih.gov/pubmed/25392348
1	0	0	0	0	0	0	0	0	0	0	1	1	1	1	1	1	1	erb	Erysipelotrichaceae bacterium I46	Erysipelotrichia	unknown			sequenced genome
1	0	1	0	0	1	1	1	1	1	1	1	1	0	1	1	0	0	lacy	Lachnoclostridium sp. YL32, DSM 26114 (Clostridium clostridioforme YL32)	Clostridia	unknown			sequenced genome
0	0	0	0	0	0	0	0	0	0	0	0	0	0	0	0	0	0	lamy	Lactobacillus amylolyticus L6	Bacilli	nonsporulating inferred/unknown			https://www.ncbi.nlm.nih.gov/pubmed/9779604
0	0	0	0	0	0	0	0	0	0	0	0	0	0	0	0	0	0	law	Lactobacillus sp. wkB8	Bacilli	nonsporulating inferred/unknown			sequenced genome
0	0	0	0	0	0	0	0	0	0	0	0	0	0	0	0	0	0	lcv	Lactobacillus curvatus FBA2	Bacilli	nonsporulating inferred/unknown			sequenced genome
0	0	0	0	0	0	0	0	0	0	0	0	0	0	0	0	0	0	lcx	Lactobacillus casei 12A (Lactobacillus paracasei 12A)	Bacilli	nonsporulating	https://www.ncbi.nlm.nih.gov/pubmed/30357420
0	0	0	0	0	0	0	0	0	0	0	0	0	0	0	0	0	0	lact	Lactococcus sp. 1JSPR-7	Bacilli	unknown			sequenced genome/article not found
0	0	0	0	0	0	0	0	0	0	0	0	0	0	0	0	0	0	lali	Lactobacillus alimentarius DSM 20249 = ATCC 29643	Bacilli	nonsporulating			https://www.ncbi.nlm.nih.gov/pubmed/23194598
0	0	0	0	0	0	0	0	0	0	0	0	0	0	0	0	0	0	lcy	Lactobacillus coryniformis subsp. torquens DSM 20004 = KCTC 3535	Bacilli	nonsporulating inferred/unknown			sequenced genome/article not found
1	0	0	0	0	0	1	1	1	0	1	1	1	1	0	1	0	0	lyz	Lysinibacillus sp. 2017	Bacilli	unknown			sequenced genome/article not found
0	0	0	0	0	0	0	0	0	0	0	0	0	0	0	0	0	0	pbq	Peptostreptococcaceae bacterium oral taxon 929 W2294	Clostridia	unknown			sequenced genome/article not found
0	0	0	0	0	0	0	0	0	0	0	0	0	0	0	0	0	0	plx	Planococcus sp. MB-3u-03	Bacilli	unknown			sequenced genome/article not found
1	1	0	0	0	1	1	1	1	1	1	1	1	1	0	1	0	0	psor	Paeniclostridium sordellii AM370	Clostridia	unknown			sequenced genome/article not found
1	1	0	0	0	1	1	1	1	1	1	1	1	1	1	1	1	1	pxl	Paenibacillus xylanexedens PAMC 22703	Bacilli	unknown			sequenced genome/article not found
0	0	0	0	0	0	0	0	0	0	0	0	0	0	0	0	0	0	sele	Selenomonas sp. oral taxon 478 F0592	Negativicutes	unknown			sequenced genome/article not found
0	0	0	0	0	0	0	0	0	0	0	0	0	0	0	0	0	0	selo	Selenomonas sp. oral taxon 136 F0591	Negativicutes	unknown			sequenced genome/article not found
0	0	0	0	0	0	0	0	0	0	0	0	0	0	0	0	0	0	selt	Selenomonas sp. oral taxon 920 W5150	Negativicutes	unknown			sequenced genome/article not found
1	0	0	0	0	0	1	0	1	0	1	1	1	1	0	1	0	0	sob	Solibacillus sp. R5-41	Bacilli	unknown			sequenced genome/article not found
1	0	0	0	0	0	1	1	1	0	1	1	1	1	0	1	0	0	spos	Sporosarcina sp. PTS2304	Bacilli	unknown			sequenced genome/article not found
0	0	0	0	0	0	0	0	0	0	0	0	0	0	0	0	0	0	vrm	Veillonella rodentium NCTC 12018 = ATCC 17743	Negativicutes	nonsporulating			https://www.ncbi.nlm.nih.gov/pmc/articles/PMC315713/
0	0	0	0	0	0	0	0	0	0	0	0	0	0	0	0	0	0	lho	Lactobacillus hokkaidonensis JCM 18461 = LOOC260	Bacilli	nonsporulating			https://www.ncbi.nlm.nih.gov/pubmed/23223820
0	0	0	0	0	0	0	0	0	0	0	0	0	0	0	0	0	0	abae	Aerococcaceae bacterium ZY16052	Bacilli	unknown			sequenced genome/article not found
1	1	0	0	0	1	1	1	1	1	1	1	1	1	1	1	1	1	bpus	Bacillus pumilus SH-B9	Bacilli	unknown			sequenced genome/article not found
1	1	0	0	0	1	1	1	1	1	1	1	1	1	1	1	1	1	bsj	Bacillus simplex SH-B26	Bacilli	unknown			https://www.ncbi.nlm.nih.gov/pubmed/?term=15653864
1	1	0	0	0	1	1	1	1	1	1	1	1	1	1	1	1	0	cbut	Clostridium butyricum KNU-L09	Clostridia	sporulating inferred/unknown			bergeys
0	0	0	0	0	0	0	0	0	0	0	0	0	0	0	0	0	0	eri	Erysipelothrix sp. 15TAL0474	Erysipelotrichia	unknown			sequenced genome/article not found
1	0	0	0	0	1	1	1	1	1	1	1	0	0	0	0	0	0	fpla	Flavonifractor plautii YL31, DSM 26117	Clostridia	unknown			sequenced genome/article not found
0	0	0	0	0	0	0	0	0	0	0	0	0	0	0	0	0	0	lah	Lactobacillus amylophilus DSM 20533 = JCM 1125	Bacilli	nonsporulating inferred/unknown			sequenced genome/article not found
0	0	0	0	0	0	0	0	0	0	0	0	0	0	0	0	0	0	lgc	Leuconostoc garlicum KFRI01	Bacilli	nonsporulating inferred/unknown			sequenced genome/article not found
0	0	0	0	0	0	0	0	0	0	0	0	0	0	0	0	0	0	llf	Leuconostoc lactis WiKim40	Bacilli	nonsporulating inferred/unknown			bergeys
1	0	0	0	0	0	0	0	0	0	0	0	0	0	0	0	0	0	macr	Macrococcus sp. IME1552	Bacilli	nonsporulating inferred/unknown			sequenced genome/article not found
0	0	0	0	0	0	0	0	0	0	0	0	0	0	0	0	0	0	wpa	Weissella paramesenteroides FDAARGOS_414	Bacilli	unknown			sequenced genome/article not found
1	1	0	0	0	1	1	1	1	1	1	1	0	0	0	0	0	0	rus	Ruminococcus bicirculans 80/3	Clostridia	unknown			sequenced genome
0	0	0	0	0	0	0	0	0	0	0	0	0	0	0	0	0	0	ljn	Lactobacillus johnsonii N6.2	Bacilli	nonsporulating inferred/unknown			https://www.ncbi.nlm.nih.gov/pubmed/1503977
0	0	0	0	0	0	0	0	0	0	0	0	0	0	0	0	0	0	lld	Lactococcus lactis subsp. lactis KLDS 4.0325	Bacilli	unknown			sequenced genome
0	0	0	0	0	0	0	0	0	0	0	0	0	0	0	0	0	0	lle	Lactobacillus lindneri TMW 1.481	Bacilli	nonsporulating inferred/unknown			sequenced genome
0	0	0	0	0	0	0	0	0	0	0	0	0	0	0	0	0	0	lli	Lactococcus lactis subsp. cremoris UC509.9	Bacilli	nonsporulating	https://www.ncbi.nlm.nih.gov/pubmed/30357420
0	0	0	0	0	0	0	0	0	0	0	0	0	0	0	0	0	0	llr	Lactococcus lactis subsp. cremoris A76	Bacilli	unknown			sequenced genome
0	0	0	0	0	0	0	0	0	0	0	0	0	0	0	0	0	0	lls	Lactococcus lactis subsp. lactis IO-1	Bacilli	nonsporulating	https://www.ncbi.nlm.nih.gov/pubmed/30357420
0	0	0	0	0	0	0	0	0	0	0	0	0	0	0	0	0	0	llw	Lactococcus lactis subsp. cremoris KW2	Bacilli	unknown			sequenced genome
0	0	0	0	0	0	0	0	0	0	0	0	0	0	0	0	0	0	llx	Lactococcus lactis subsp. lactis NCDO 2118	Bacilli	nonsporulating	https://www.ncbi.nlm.nih.gov/pubmed/27899627
0	0	0	0	0	0	0	0	0	0	0	0	0	0	0	0	0	0	lmoa	Listeria monocytogenes ATCC 19117 (serotype 4d)	Bacilli	nonsporulating inferred/unknown			sequenced genome
0	0	0	0	0	0	0	0	0	0	0	0	0	0	0	0	0	0	lmoc	Listeria monocytogenes SLCC5850 (serotype 1/2a)	Bacilli	nonsporulating inferred/unknown			sequenced genome
0	0	0	0	0	0	0	0	0	0	0	0	0	0	0	0	0	0	lmod	Listeria monocytogenes EGD (serotype 1/2a)	Bacilli	nonsporulating			https://www.ncbi.nlm.nih.gov/pubmed/10386380
0	0	0	0	0	0	0	0	0	0	0	0	0	0	0	0	0	0	lmog	Listeria monocytogenes serotype 4b LL195	Bacilli	nonsporulating inferred/unknown			sequenced genome
0	0	0	0	0	0	0	0	0	0	0	0	0	0	0	0	0	0	lmoj	Listeria monocytogenes J1816 (serotype 4b)	Bacilli	nonsporulating	https://www.ncbi.nlm.nih.gov/pubmed/30357420
0	0	0	0	0	0	0	0	0	0	0	0	0	0	0	0	0	0	lmok	Listeria monocytogenes NE dc2014	Bacilli	nonsporulating inferred/unknown			sequenced genome/article not found
0	0	0	0	0	0	0	0	0	0	0	0	0	0	0	0	0	0	lmol	Listeria monocytogenes L312 (serotype 4b)	Bacilli	nonsporulating inferred/unknown			sequenced genome
0	0	0	0	0	0	0	0	0	0	0	0	0	0	0	0	0	0	lmom	Listeria monocytogenes Lm60 (serotype 1/2a)	Bacilli	nonsporulating	https://www.ncbi.nlm.nih.gov/pubmed/30357420
0	0	0	0	0	0	0	0	0	0	0	0	0	0	0	0	0	0	lmon	Listeria monocytogenes SLCC2376 (serotype 4c)	Bacilli	nonsporulating inferred/unknown			sequenced genome
0	0	0	0	0	0	0	0	0	0	0	0	0	0	0	0	0	0	lmoo	Listeria monocytogenes SLCC2378 (serotype 4e) (Listeria monocytogenes sv. 4e SLCC 2378)	Bacilli	nonsporulating	https://www.ncbi.nlm.nih.gov/pubmed/30357420
0	0	0	0	0	0	0	0	0	0	0	0	0	0	0	0	0	0	lmoq	Listeria monocytogenes 6179 (serotype 1/2a)	Bacilli	nonsporulating inferred/unknown			sequenced genome
0	0	0	0	0	0	0	0	0	0	0	0	0	0	0	0	0	0	lmos	Listeria monocytogenes SLCC7179 (serotype 3a)	Bacilli	nonsporulating	https://www.ncbi.nlm.nih.gov/pubmed/30357420
0	0	0	0	0	0	0	0	0	0	0	0	0	0	0	0	0	0	lmot	Listeria monocytogenes SLCC2540 (serotype 3b) (Listeria monocytogenes sv. 3b SLCC 2540)	Bacilli	nonsporulating	https://www.ncbi.nlm.nih.gov/pubmed/30357420
0	0	0	0	0	0	0	0	0	0	0	0	0	0	0	0	0	0	lmow	Listeria monocytogenes WSLC1001 (serotype 1/2a)	Bacilli	nonsporulating inferred/unknown			sequenced genome
0	0	0	0	0	0	0	0	0	0	0	0	0	0	0	0	0	0	lmox	Listeria monocytogenes WSLC1042 (serotype 4b)	Bacilli	nonsporulating	https://www.ncbi.nlm.nih.gov/pubmed/27899627
0	0	0	0	0	0	0	0	0	0	0	0	0	0	0	0	0	0	lmoy	Listeria monocytogenes SLCC2479 (serotype 3c)	Bacilli	nonsporulating inferred/unknown			sequenced genome
0	0	0	0	0	0	0	0	0	0	0	0	0	0	0	0	0	0	lmoz	Listeria monocytogenes J1-220 (serotype 4b)	Bacilli	nonsporulating	https://www.ncbi.nlm.nih.gov/pubmed/30357420
0	0	0	0	0	0	0	0	0	0	0	0	0	0	0	0	0	0	lmp	Listeria monocytogenes 07PF0776 (serotype 4b) (Listeria monocytogenes sv. 4b 07PF0776)	Bacilli	nonsporulating	https://www.ncbi.nlm.nih.gov/pubmed/30357420
0	0	0	0	0	0	0	0	0	0	0	0	0	0	0	0	0	0	lmr	Listeria monocytogenes R479a (serotype 1/2a)	Bacilli	nonsporulating	https://www.ncbi.nlm.nih.gov/pubmed/30357420
0	0	0	0	0	0	0	0	0	0	0	0	0	0	0	0	0	0	lms	Listeria monocytogenes Finland 1998	Bacilli	nonsporulating inferred/unknown			sequenced genome/article not found
0	0	0	0	0	0	0	0	0	0	0	0	0	0	0	0	0	0	lmt	Listeria monocytogenes 10403S (serotype 1/2a) (Listeria monocytogenes sv. 1/2a 10403S)	Bacilli	nonsporulating	https://www.ncbi.nlm.nih.gov/pubmed/30357420
0	0	0	0	0	0	0	0	0	0	0	0	0	0	0	0	0	0	lmv	Listeria monocytogenes CFSAN006122	Bacilli	nonsporulating inferred/unknown			sequenced genome/article not found
0	0	0	0	0	0	0	0	0	0	0	0	0	0	0	0	0	0	lmw	Listeria monocytogenes SLCC2755 (serotype 1/2b) (Listeria monocytogenes sv. 1/2b SLCC 2755)	Bacilli	nonsporulating	https://www.ncbi.nlm.nih.gov/pubmed/30357420
0	0	0	0	0	0	0	0	0	0	0	0	0	0	0	0	0	0	lmx	Listeria monocytogenes SLCC2372 (serotype 1/2c) (Listeria monocytogenes sv. 1/2c SLCC 2372)	Bacilli	nonsporulating	https://www.ncbi.nlm.nih.gov/pubmed/30357420
0	0	0	0	0	0	0	0	0	0	0	0	0	0	0	0	0	0	lmz	Listeria monocytogenes serotype 7 SLCC2482 (Listeria monocytogenes sv. 7 SLCC 2482)	Bacilli	nonsporulating	https://www.ncbi.nlm.nih.gov/pubmed/30357420
0	0	0	0	0	0	0	0	0	0	0	0	0	0	0	0	0	0	lpb	Lactobacillus plantarum B21	Bacilli	nonsporulating inferred/unknown			sequenced genome
0	0	0	0	0	0	0	0	0	0	0	0	0	0	0	0	0	0	lpd	Lactobacillus paracollinoides TMW 1.1994	Bacilli	nonsporulating inferred/unknown			https://www.ncbi.nlm.nih.gov/pubmed/14742467
0	0	0	0	0	0	0	0	0	0	0	0	0	0	0	0	0	0	lpg	Lactobacillus pentosus BGM48	Bacilli	nonsporulating inferred/unknown			sequenced genome/article not found
0	0	0	0	0	0	0	0	0	0	0	0	0	0	0	0	0	0	lpr	Lactobacillus plantarum subsp. plantarum P-8	Bacilli	nonsporulating inferred/unknown			https://www.ncbi.nlm.nih.gov/pubmed/16014493
0	0	0	0	0	0	0	0	0	0	0	0	0	0	0	0	0	0	lra	Lactobacillus rhamnosus K, ATCC 8530	Bacilli	nonsporulating inferred/unknown			sequenced genome
0	0	0	0	0	0	0	0	0	0	0	0	0	0	0	0	0	0	lrc	Lactobacillus rhamnosus LOCK908	Bacilli	nonsporulating inferred/unknown			sequenced genome
0	0	0	0	0	0	0	0	0	0	0	0	0	0	0	0	0	0	lrm	Lactobacillus ruminis RF3, ATCC 27782	Bacilli	nonsporulating			https://www.ncbi.nlm.nih.gov/pubmed/4723944
0	0	0	0	0	0	0	0	0	0	0	0	0	0	0	0	0	0	lrn	Lactococcus raffinolactis WiKim0068	Bacilli	nonsporulating inferred/unknown			sequenced genome/article not found
0	0	0	0	0	0	0	0	0	0	0	0	0	0	0	0	0	0	lsg	Listeria seeligeri serovar 1/2b SLCC3954	Bacilli	nonsporulating	https://www.ncbi.nlm.nih.gov/pubmed/30357420
0	0	0	0	0	0	0	0	0	0	0	0	0	0	0	0	0	0	lsj	Lactobacillus salivarius JCM1046	Bacilli	nonsporulating			https://www.ncbi.nlm.nih.gov/pubmed/17012569
0	0	0	0	0	0	0	0	0	0	0	0	0	0	0	0	0	0	lzy	Lactobacillus zymae ACA-DC 3411	Bacilli	nonsporulating			https://www.ncbi.nlm.nih.gov/pubmed/?term=PMID%3A+15774633
1	0	0	0	0	0	0	0	0	0	0	0	0	0	0	0	0	0	mcak	Macrococcus canis KM 45013 DSM 101690	Bacilli	nonsporulating inferred/unknown			sequenced genome
0	0	0	0	0	0	0	0	0	0	0	0	0	0	0	0	0	0	mhg	Megamonas hypermegale ART12/1	Negativicutes	nonsporulating inferred/unknown			https://doi.org/10.1016/S0721-9571(82)80020-3
0	0	0	0	0	0	0	0	0	0	0	0	0	0	0	0	0	0	mpx	Melissococcus plutonius DAT561	Bacilli	nonsporulating inferred/unknown			https://doi.org/10.1016/j.sjbs.2016.10.012
0	0	0	0	0	0	0	0	0	0	0	0	0	0	0	0	0	0	paci	Pediococcus acidilactici ZPA017	Bacilli	nonsporulating inferred/unknown			https://doi.org/10.1099/00207713-43-4-860
0	0	0	0	0	0	0	0	0	0	0	0	0	0	0	0	0	0	pdm	Pediococcus damnosus TMW 2.1535	Bacilli	nonsporulating inferred/unknown			bergeys
0	0	0	0	0	0	0	0	0	0	0	0	0	0	0	0	0	0	ppen	Pediococcus pentosaceus SL4	Bacilli	nonsporulating inferred/unknown			https://doi.org/10.2323/jgam.29.487
0	0	0	0	0	0	0	0	0	0	0	0	0	0	0	0	0	0	sagc	Streptococcus agalactiae 138spar	Bacilli	nonsporulating inferred/unknown			https://doi.org/10.1007/BF01571054
0	0	0	0	0	0	0	0	0	0	0	0	0	0	0	0	0	0	sage	Streptococcus agalactiae NGBS061	Bacilli	nonsporulating inferred/unknown			https://doi.org/10.1007/BF01571054
0	0	0	0	0	0	0	0	0	0	0	0	0	0	0	0	0	0	sagg	Streptococcus agalactiae NGBS572	Bacilli	nonsporulating inferred/unknown			https://doi.org/10.1007/BF01571054
0	0	0	0	0	0	0	0	0	0	0	0	0	0	0	0	0	0	sagl	Streptococcus agalactiae 2-22 (serotype Ib) (Streptococcus difficile 2-22)	Bacilli	nonsporulating			https://doi.org/10.1007/BF01571054
0	0	0	0	0	0	0	0	0	0	0	0	0	0	0	0	0	0	sagm	Streptococcus agalactiae 09mas018883	Bacilli	nonsporulating inferred/unknown			https://doi.org/10.1007/BF01571054
0	0	0	0	0	0	0	0	0	0	0	0	0	0	0	0	0	0	sagn	Streptococcus agalactiae CNCTC 10/84	Bacilli	nonsporulating inferred/unknown			https://doi.org/10.1007/BF01571054
0	0	0	0	0	0	0	0	0	0	0	0	0	0	0	0	0	0	sagp	Streptococcus agalactiae 138P	Bacilli	nonsporulating inferred/unknown			https://doi.org/10.1007/BF01571054
0	0	0	0	0	0	0	0	0	0	0	0	0	0	0	0	0	0	sagq	Staphylococcus agnetis 908	Bacilli	nonsporulating inferred/unknown			https://www.ncbi.nlm.nih.gov/pubmed/21335502
0	0	0	0	0	0	0	0	0	0	0	0	0	0	0	0	0	0	sams	Staphylococcus aureus MS4	Bacilli	nonsporulating inferred/unknown			https://gold.jgi.doe.gov/project?id=109008
0	0	0	0	0	0	0	0	0	0	0	0	0	0	0	0	0	0	sanc	Streptococcus anginosus C238	Bacilli	nonsporulating inferred/unknown			https://www.ncbi.nlm.nih.gov/pubmed/1995029
0	0	0	0	0	0	0	0	0	0	0	0	0	0	0	0	0	0	sang	Streptococcus anginosus C1051	Bacilli	nonsporulating inferred/unknown			https://www.ncbi.nlm.nih.gov/pubmed/1995029
0	0	0	0	0	0	0	0	0	0	0	0	0	0	0	0	0	0	sans	Streptococcus anginosus SA1	Bacilli	nonsporulating inferred/unknown			https://www.ncbi.nlm.nih.gov/pubmed/1995029
0	0	0	0	0	0	0	0	0	0	0	0	0	0	0	0	0	0	saua	Staphylococcus aureus subsp. aureus 55/2053	Bacilli	nonsporulating	https://www.ncbi.nlm.nih.gov/pubmed/30357420
0	0	0	0	0	0	0	0	0	0	0	0	0	0	0	0	0	0	sauc	Staphylococcus aureus CA-347, methicillin-resistant	Bacilli	nonsporulating inferred/unknown			sequenced genome
0	0	0	0	0	0	0	0	0	0	0	0	0	0	0	0	0	0	saud	Staphylococcus aureus 502A	Bacilli	nonsporulating inferred/unknown			sequenced genome
0	0	0	0	0	0	0	0	0	0	0	0	0	0	0	0	0	0	sauf	Staphylococcus aureus subsp. aureus FDAARGOS_5	Bacilli	nonsporulating inferred/unknown			sequenced genome/article not found
0	0	0	0	0	0	0	0	0	0	0	0	0	0	0	0	0	0	saug	Staphylococcus aureus subsp. aureus SA268, community-associated methicillin-resistant	Bacilli	nonsporulating inferred/unknown			sequenced genome
0	0	0	0	0	0	0	0	0	0	0	0	0	0	0	0	0	0	saui	Staphylococcus aureus USA300-ISMMS1, methicillin-resistant	Bacilli	nonsporulating		https://www.ncbi.nlm.nih.gov/pubmed/27899627
0	0	0	0	0	0	0	0	0	0	0	0	0	0	0	0	0	0	sauj	Staphylococcus aureus subsp. aureus ST228/10497, methicillin-resistant	Bacilli	nonsporulating inferred/unknown			sequenced genome
0	0	0	0	0	0	0	0	0	0	0	0	0	0	0	0	0	0	sauk	Staphylococcus aureus subsp. aureus ST228/15532, methicillin-resistant	Bacilli	nonsporulating inferred/unknown			sequenced genome
0	0	0	0	0	0	0	0	0	0	0	0	0	0	0	0	0	0	saun	Staphylococcus aureus subsp. aureus CN1, community-associated methicillin-resistant	Bacilli	nonsporulating inferred/unknown			sequenced genome
0	0	0	0	0	0	0	0	0	0	0	0	0	0	0	0	0	0	sauq	Staphylococcus aureus subsp. aureus ST228/16035, methicillin-resistant	Bacilli	nonsporulating inferred/unknown			sequenced genome
0	0	0	0	0	0	0	0	0	0	0	0	0	0	0	0	0	0	saur	Staphylococcus aureus Bmb9393, methicillin-resistant	Bacilli	nonsporulating inferred/unknown			sequenced genome
0	0	0	0	0	0	0	0	0	0	0	0	0	0	0	0	0	0	saus	Staphylococcus aureus subsp. aureus SA40, community-associated methicillin-resistant	Bacilli	nonsporulating inferred/unknown			sequenced genome
0	0	0	0	0	0	0	0	0	0	0	0	0	0	0	0	0	0	saut	Staphylococcus aureus subsp. aureus ST228/10388, methicillin-resistant	Bacilli	nonsporulating inferred/unknown			sequenced genome
0	0	0	0	0	0	0	0	0	0	0	0	0	0	0	0	0	0	sauu	Staphylococcus aureus subsp. aureus SA957, community-associated methicillin-resistant	Bacilli	nonsporulating inferred/unknown			sequenced genome
0	0	0	0	0	0	0	0	0	0	0	0	0	0	0	0	0	0	sauv	Staphylococcus aureus subsp. aureus ST228/18412, methicillin-resistant	Bacilli	nonsporulating inferred/unknown			sequenced genome
0	0	0	0	0	0	0	0	0	0	0	0	0	0	0	0	0	0	sauw	Staphylococcus aureus subsp. aureus ST228/16125, methicillin-resistant	Bacilli	nonsporulating inferred/unknown			sequenced genome
0	0	0	0	0	0	0	0	0	0	0	0	0	0	0	0	0	0	saux	Staphylococcus aureus subsp. aureus ST228/18341, methicillin-resistant	Bacilli	nonsporulating inferred/unknown			sequenced genome
0	0	0	0	0	0	0	0	0	0	0	0	0	0	0	0	0	0	sauy	Staphylococcus aureus subsp. aureus ST228/18583, methicillin-resistant	Bacilli	nonsporulating inferred/unknown			sequenced genome
0	0	0	0	0	0	0	0	0	0	0	0	0	0	0	0	0	0	sauz	Staphylococcus aureus subsp. aureus Z172, methicillin-resistant, vancomycin-intermediate resistance	Bacilli	nonsporulating inferred/unknown			sequenced genome
0	0	0	0	0	0	0	0	0	0	0	0	0	0	0	0	0	0	scap	Staphylococcus capitis subsp. capitis AYP1020	Bacilli	nonsporulating inferred/unknown			bergeys
0	0	0	0	0	0	0	0	0	0	0	0	0	0	0	0	0	0	scf	Streptococcus parasanguinis FW213	Bacilli	nonsporulating inferred/unknown			sequenced genome o gold
0	0	0	0	0	0	0	0	0	0	0	0	0	0	0	0	0	0	scg	Streptococcus constellatus subsp. pharyngis C1050	Bacilli	nonsporulating inferred/unknown			https://www.ncbi.nlm.nih.gov/pubmed/10555325
0	0	0	0	0	0	0	0	0	0	0	0	0	0	0	0	0	0	scoh	Staphylococcus cohnii SNUDS-2	Bacilli	nonsporulating inferred/unknown			https://doi.org/10.1099/00207713-25-1-50
0	0	0	0	0	0	0	0	0	0	0	0	0	0	0	0	0	0	scon	Streptococcus constellatus subsp. pharyngis C232	Bacilli	nonsporulating inferred/unknown			https://www.ncbi.nlm.nih.gov/pubmed/10555325
0	0	0	0	0	0	0	0	0	0	0	0	0	0	0	0	0	0	scos	Streptococcus constellatus subsp. pharyngis C818	Bacilli	nonsporulating inferred/unknown			https://www.ncbi.nlm.nih.gov/pubmed/10555325
0	0	0	0	0	0	0	0	0	0	0	0	0	0	0	0	0	0	sda	Streptococcus dysgalactiae subsp. equisimilis RE378	Bacilli	nonsporulating inferred/unknown			sequenced genome
0	0	0	0	0	0	0	0	0	0	0	0	0	0	0	0	0	0	sdc	Streptococcus dysgalactiae subsp. equisimilis AC-2713	Bacilli	nonsporulating	https://www.ncbi.nlm.nih.gov/pubmed/30357420
0	0	0	0	0	0	0	0	0	0	0	0	0	0	0	0	0	0	sdq	Streptococcus dysgalactiae subsp. equisimilis 167	Bacilli	nonsporulating inferred/unknown			sequenced genome
0	0	0	0	0	0	0	0	0	0	0	0	0	0	0	0	0	0	sepp	Staphylococcus epidermidis PM221	Bacilli	nonsporulating inferred/unknown			BERGEYS
0	0	0	0	0	0	0	0	0	0	0	0	0	0	0	0	0	0	seps	Staphylococcus epidermidis SEI	Bacilli	nonsporulating inferred/unknown			BERGEYS
0	0	0	0	0	0	0	0	0	0	0	0	0	0	0	0	0	0	sequ	Streptococcus equi subsp. zooepidemicus CY	Bacilli	nonsporulating inferred/unknown			sequenced genome/article not found
0	0	0	0	0	0	0	0	0	0	0	0	0	0	0	0	0	0	sgc	Streptococcus agalactiae GD201008-001 (serotype Ia)	Bacilli	nonsporulating	https://www.ncbi.nlm.nih.gov/pubmed/27899627
0	0	0	0	0	0	0	0	0	0	0	0	0	0	0	0	0	0	shh	Staphylococcus haemolyticus Sh29/312/L2	Bacilli	nonsporulating inferred/unknown			https://doi.org/10.1099/00207713-25-1-50
0	0	0	0	0	0	0	0	0	0	0	0	0	0	0	0	0	0	shv	Salinicoccus halodurans H3B36	Bacilli	nonsporulating			https://www.ncbi.nlm.nih.gov/pmc/articles/PMC4667468/
0	0	0	0	0	0	0	0	0	0	0	0	0	0	0	0	0	0	sib	Streptococcus intermedius B196	Bacilli	nonsporulating inferred/unknown			https://www.ncbi.nlm.nih.gov/pubmed/1995029
0	0	0	0	0	0	0	0	0	0	0	0	0	0	0	0	0	0	sie	Streptococcus intermedius JTH08	Bacilli	nonsporulating inferred/unknown			https://www.ncbi.nlm.nih.gov/pubmed/1995029
0	0	0	0	0	0	0	0	0	0	0	0	0	0	0	0	0	0	sif	Streptococcus infantarius subsp. infantarius CJ18	Bacilli	nonsporulating	https://www.ncbi.nlm.nih.gov/pubmed/30357420
0	0	0	0	0	0	0	0	0	0	0	0	0	0	0	0	0	0	sik	Streptococcus iniae SF1	Bacilli	nonsporulating inferred/unknown			sequenced genome
0	0	0	0	0	0	0	0	0	0	0	0	0	0	0	0	0	0	sio	Streptococcus iniae ISNO	Bacilli	nonsporulating inferred/unknown			sequenced genome
0	0	0	0	0	0	0	0	0	0	0	0	0	0	0	0	0	0	siq	Streptococcus iniae ISET0901	Bacilli	nonsporulating inferred/unknown			sequenced genome
0	0	0	0	0	0	0	0	0	0	0	0	0	0	0	0	0	0	siu	Streptococcus intermedius C270	Bacilli	nonsporulating inferred/unknown			https://www.ncbi.nlm.nih.gov/pubmed/1995029
0	0	0	0	0	0	0	0	0	0	0	0	0	0	0	0	0	0	siz	Streptococcus iniae YSFST01-82	Bacilli	nonsporulating inferred/unknown			sequenced genome
0	0	0	0	0	0	0	0	0	0	0	0	0	0	0	0	0	0	slz	Staphylococcus lutrae ATCC 700373 = DSM 10244	Bacilli	nonsporulating			https://www.ncbi.nlm.nih.gov/pubmed/9226903
0	0	0	0	0	0	0	0	0	0	0	0	0	0	0	0	0	0	smj	Streptococcus mutans LJ23 (serotype k) (Streptococcus mutans sv. K LJ23)	Bacilli	nonsporulating	https://www.ncbi.nlm.nih.gov/pubmed/30357420
0	0	0	0	0	0	0	0	0	0	0	0	0	0	0	0	0	0	smua	Streptococcus mutans UA159-FR	Bacilli	nonsporulating inferred/unknown			https://www.ijcmas.com/vol-3-10/Gamal%20M.%20El-Sherbiny.pdf
0	0	0	0	0	0	0	0	0	0	0	0	0	0	0	0	0	0	smut	Streptococcus mutans GS-5 (serotype c)	Bacilli	nonsporulating	https://www.ncbi.nlm.nih.gov/pubmed/30357420	https://www.ncbi.nlm.nih.gov/pubmed/27899627
0	0	0	0	0	0	0	0	0	0	0	0	0	0	0	0	0	0	snd	Streptococcus pneumoniae ST556 (serotype 19F)	Bacilli	nonsporulating	https://www.ncbi.nlm.nih.gov/pubmed/30357420
0	0	0	0	0	0	0	0	0	0	0	0	0	0	0	0	0	0	snl	Staphylococcus nepalensis JS1	Bacilli	nonsporulating inferred/unknown			sequenced genome/article not found
0	0	0	0	0	0	0	0	0	0	0	0	0	0	0	0	0	0	snu	Streptococcus pneumoniae SPNA45 (serotype 3)	Bacilli	nonsporulating		https://www.ncbi.nlm.nih.gov/pubmed/27899627
0	0	0	0	0	0	0	0	0	0	0	0	0	0	0	0	0	0	soi	Streptococcus cristatus AS 1.3089 = LMG 21535 (Streptococcus oligofermentans AS 1.3089 = LMG 21535)	Bacilli	nonsporulating			https://www.ncbi.nlm.nih.gov/pubmed/12892133
0	0	0	0	0	0	0	0	0	0	0	0	0	0	0	0	0	0	spat	Streptococcus pantholopis TA 26	Bacilli	nonsporulating			https://www.ncbi.nlm.nih.gov/pubmed/27226124
0	0	0	0	0	0	0	0	0	0	0	0	0	0	0	0	0	0	spet	Staphylococcus pettenkoferi FDAARGOS_288	Bacilli	nonsporulating inferred/unknown			https://www.ncbi.nlm.nih.gov/pubmed/12106949
0	0	0	0	0	0	0	0	0	0	0	0	0	0	0	0	0	0	spng	Streptococcus pneumoniae gamPNI0373 (virulent serotype 1)	Bacilli	nonsporulating inferred/unknown			sequenced genome
0	0	0	0	0	0	0	0	0	0	0	0	0	0	0	0	0	0	spnn	Streptococcus pneumoniae A026 (serotype 19F)	Bacilli	nonsporulating inferred/unknown			sequenced genome
0	0	0	0	0	0	0	0	0	0	0	0	0	0	0	0	0	0	spya	Streptococcus pyogenes A20 (serotype M1)	Bacilli	nonsporulating inferred/unknown			sequenced genome
0	0	0	0	0	0	0	0	0	0	0	0	0	0	0	0	0	0	spyh	Streptococcus pyogenes HSC5 (serotype M14)	Bacilli	nonsporulating	https://www.ncbi.nlm.nih.gov/pubmed/27899627
0	0	0	0	0	0	0	0	0	0	0	0	0	0	0	0	0	0	spym	Streptococcus pyogenes M1 476 (serotype M1)	Bacilli	nonsporulating inferred/unknown			sequenced genome
0	0	0	0	0	0	0	0	0	0	0	0	0	0	0	0	0	0	spyo	Streptococcus pyogenes STAB901 (serotype M44)	Bacilli	nonsporulating inferred/unknown			sequenced genome
0	0	0	0	0	0	0	0	0	0	0	0	0	0	0	0	0	0	srp	Streptococcus suis ST1 (serotype 1)	Bacilli	nonsporulating inferred/unknown			sequenced genome
0	0	0	0	0	0	0	0	0	0	0	0	0	0	0	0	0	0	ssah	Streptococcus salivarius HSISS4	Bacilli	nonsporulating inferred/unknown			sequenced genome
0	0	0	0	0	0	0	0	0	0	0	0	0	0	0	0	0	0	ssch	Staphylococcus schleiferi 1360-13	Bacilli	nonsporulating inferred/unknown			https://doi.org/10.1099/00207713-38-2-168
1	0	0	0	0	0	0	0	0	0	0	0	0	0	0	0	0	0	sscu	Staphylococcus sciuri FDAARGOS_285	Bacilli	nonsporulating inferred/unknown			https://doi.org/10.1099/00207713-26-1-22
0	0	0	0	0	0	0	0	0	0	0	0	0	0	0	0	0	0	sscz	Staphylococcus schleiferi 2317-03	Bacilli	nonsporulating inferred/unknown			https://doi.org/10.1099/00207713-38-2-168
0	0	0	0	0	0	0	0	0	0	0	0	0	0	0	0	0	0	ssf	Streptococcus suis A7 (serotype 2) (Streptococcus suis sv. 2 A7)	Bacilli	nonsporulating	https://www.ncbi.nlm.nih.gov/pubmed/27899627
0	0	0	0	0	0	0	0	0	0	0	0	0	0	0	0	0	0	ssif	Staphylococcus simulans FDAARGOS_124	Bacilli	nonsporulating inferred/unknown			https://doi.org/10.1099/00207713-25-1-62
0	0	0	0	0	0	0	0	0	0	0	0	0	0	0	0	0	0	ssk	Streptococcus suis D12 (serotype 9)	Bacilli	nonsporulating inferred/unknown			sequenced genome
0	0	0	0	0	0	0	0	0	0	0	0	0	0	0	0	0	0	ssq	Streptococcus suis D9 (serotype 7)	Bacilli	nonsporulating inferred/unknown			sequenced genome
0	0	0	0	0	0	0	0	0	0	0	0	0	0	0	0	0	0	ssui	Streptococcus suis T15	Bacilli	nonsporulating inferred/unknown			sequenced genome
0	0	0	0	0	0	0	0	0	0	0	0	0	0	0	0	0	0	ssus	Streptococcus suis SC070731 (serotype 2)	Bacilli	nonsporulating inferred/unknown			sequenced genome
0	0	0	0	0	0	0	0	0	0	0	0	0	0	0	0	0	0	ssut	Streptococcus suis TL13 (serotype 16)	Bacilli	nonsporulating inferred/unknown			sequenced genome
0	0	0	0	0	0	0	0	0	0	0	0	0	0	0	0	0	0	ssuy	Streptococcus suis YB51 (serotype 3)	Bacilli	nonsporulating inferred/unknown			sequenced genome
0	0	0	0	0	0	0	0	0	0	0	0	0	0	0	0	0	0	stg	Streptococcus pyogenes MGAS15252 (serotype M59)	Bacilli	nonsporulating inferred/unknown			sequenced genome
0	0	0	0	0	0	0	0	0	0	0	0	0	0	0	0	0	0	sthe	Streptococcus thermophilus ASCC 1275	Bacilli	nonsporulating inferred/unknown			sequenced genome
0	0	0	0	0	0	0	0	0	0	0	0	0	0	0	0	0	0	sths	Streptococcus thermophilus S9	Bacilli	nonsporulating inferred/unknown			sequenced genome
0	0	0	0	0	0	0	0	0	0	0	0	0	0	0	0	0	0	strs	Streptococcus salivarius NCTC 8618 = ATCC 7073	Bacilli	nonsporulating inferred/unknown			sequenced genome/article not found
0	0	0	0	0	0	0	0	0	0	0	0	0	0	0	0	0	0	stv	Streptococcus sp. VT 162	Bacilli	nonsporulating inferred/unknown			sequenced genome
0	0	0	0	0	0	0	0	0	0	0	0	0	0	0	0	0	0	stw	Streptococcus thermophilus MN-ZLW-002	Bacilli	nonsporulating			10.9734/bmrj/2013/4860
0	0	0	0	0	0	0	0	0	0	0	0	0	0	0	0	0	0	stx	Streptococcus pyogenes MGAS1882 (serotype M59)	Bacilli	nonsporulating inferred/unknown			sequenced genome
0	0	0	0	0	0	0	0	0	0	0	0	0	0	0	0	0	0	stz	Streptococcus pyogenes Alab49 (serotype M53)	Bacilli	nonsporulating inferred/unknown			sequenced genome
0	0	0	0	0	0	0	0	0	0	0	0	0	0	0	0	0	0	suo	Streptococcus suis SS12 (serotype 1/2)	Bacilli	nonsporulating inferred/unknown			sequenced genome
0	0	0	0	0	0	0	0	0	0	0	0	0	0	0	0	0	0	sup	Streptococcus suis S735 (serotype 2) = ATCC 43765	Bacilli	nonsporulating inferred/unknown			sequenced genome
0	0	0	0	0	0	0	0	0	0	0	0	0	0	0	0	0	0	sxl	Staphylococcus xylosus SMQ-121	Bacilli	nonsporulating inferred/unknown			https://doi.org/10.1099/00207713-25-1-50
0	0	0	0	0	0	0	0	0	0	0	0	0	0	0	0	0	0	sxo	Staphylococcus xylosus C2a	Bacilli	nonsporulating inferred/unknown			https://doi.org/10.1099/00207713-25-1-50
0	0	0	0	0	0	0	0	0	0	0	0	0	0	0	0	0	0	sxy	Staphylococcus xylosus HKUOPL8	Bacilli	nonsporulating inferred/unknown			https://doi.org/10.1099/00207713-25-1-50
0	0	0	0	0	0	0	0	0	0	0	0	0	0	0	0	0	0	vpi	Vagococcus penaei CD276	Bacilli	nonsporulating			https://www.ncbi.nlm.nih.gov/pubmed/19897618
0	0	0	0	0	0	0	0	0	0	0	0	0	0	0	0	0	0	vte	Vagococcus teuberi DSM 21459	Bacilli	nonsporulating inferred/unknown			sequenced genome
0	0	0	0	0	0	0	0	0	0	0	0	0	0	0	0	0	0	wcb	Weissella cibaria CH2	Bacilli	nonsporulating inferred/unknown			bergeys
0	0	0	0	0	0	0	0	0	0	0	0	0	0	0	0	0	0	wce	Weissella ceti WS08	Bacilli	nonsporulating inferred/unknown			sequenced genome
0	0	0	0	0	0	0	0	0	0	0	0	0	0	0	0	0	0	wci	Weissella ceti WS105	Bacilli	nonsporulating inferred/unknown			sequenced genome
0	0	0	0	0	0	0	0	0	0	0	0	0	0	0	0	0	0	wct	Weissella ceti WS74	Bacilli	nonsporulating inferred/unknown			sequenced genome
1	1	0	0	0	1	1	1	1	1	1	1	1	1	1	1	1	1	bacy	Bacillus sp. YP1	Bacilli	sporulating			https://www.ncbi.nlm.nih.gov/pubmed/25384056
0	0	0	0	0	0	0	0	0	0	0	0	0	0	0	0	0	0	lbk	Lactobacillus brevis KB290	Bacilli	nonsporulating inferred/unknown			sequenced genome
0	0	0	0	0	0	0	0	0	0	0	0	0	0	0	0	0	0	lku	Lactobacillus kunkeei MP2	Bacilli	nonsporulating inferred/unknown			sequenced genome
1	1	0	0	0	1	1	1	1	1	1	1	1	1	1	1	0	0	rue	Salicibibacter kimchii	Bacilli	nonsporulating

## Sheet: S6 Table
Arquitecture	Identified Pfams	Selected Pfam	KEGG Organism_Id-Sequence_Id	Coord of the selected Pfam	Motifs identified by Pfam profile	Motifs search in extended coordinates
SpoIIIAA_1	NTPase_1	NTPase_1	sth-STH1862	132-160	Walker_A	All proteins SpoIIIAA show the Walker A and Walker B as well as boxes D and H. Except cbj-H04402_01907.
14 proteins selected by NTPase domain showing only the Walker_A	NTPase_1	NTPase_1	dai-Desaci_3355	182-211	Walker_A
	NTPase_1, AAA	NTPase_1	cbk-CLL_A2415	142-177	Walker_A
	NTPase_1, AAA	NTPase_1	cbt-CLH_2180	142-177	Walker_A
	NTPase_1, AAA	NTPase_1	cbe-Cbei_1692	142-178	Walker_A
	NTPase_1, AAA	NTPase_1	cbz-Cbs_1692	142-178	Walker_A
	NTPase_1, AAA	NTPase_1	cbei-LF65_01831	142-178	Walker_A
	NTPase_1, AAA	NTPase_1	csb-CLSA_c26980	142-177	Walker_A
	NTPase_1, AAA	NTPase_1	cbut-ATN24_12065	144-180	Walker_A
	NTPase_1, AAA	NTPase_1	rto-RTO_19590	153-188	Walker_A
	NTPase_1, AAA	NTPase_1	cpy-Cphy_2524	155-184	Walker_A
	NTPase_1, AAA	NTPase_1	coo-CCU_07050	155-182	Walker_A
	NTPase_1, T2SSE	NTPase_1	ehl-EHLA_1229	153-187	Walker_A
	NTPase_1, T2SSE, AAA	NTPase_1	clb-Clo1100_2257	158-183	Walker_A
19 proteins show the Walker_B	NTPase_1	NTPase_1	ere-EUBREC_2237	203-260	Walker_B
	NTPase_1	NTPase_1	csh-Closa_3252	233-285	Walker_B
	NTPase_1	NTPase_1	puf-UFO1_1942	244-285	Walker_B
	NTPase_1	NTPase_1	pft-JBW_02448	247-285	Walker_B
	NTPase_1, AAA	NTPase_1	blr-BRLA_c016680	229-245	Walker_B
	NTPase_1, AAA	NTPase_1	plv-ERIC2_c32980	235-282	Walker_B
	NTPase_1, AAA	NTPase_1	tto-Thethe_01262	236-279	Walker_B
	NTPase_1, AAA	NTPase_1	dae-Dtox_2611	257-300	Walker_B
	NTPase_1, AAA	NTPase_1	pcx-LPB68_04090	237-278	Walker_B
	NTPase_1, AAA	NTPase_1	dku-Desku_1961	250-290	Walker_B
	NTPase_1, AAA	NTPase_1	aac-Aaci_1793	245-280	Walker_B
	NTPase_1, AAA	NTPase_1	ttm-Tthe_1297	236-279	Walker_B
	NTPase_1, T2SSE	NTPase_1	dgi-Desgi_2623	259-304	Walker_B
	NTPase_1, T2SSE	NTPase_1	era-ERE_30800	202-248	Walker_B
	NTPase_1, T2SSE	NTPase_1	ert-EUR_18060	202-248	Walker_B
	NTPase_1, T2SSE	NTPase_1	adg-Adeg_1686	237-278	Walker_B
	NTPase_1, T2SSE, AAA	NTPase_1	rus-RBI_I01331	231-276	Walker_B
	NTPase_1, T2SSE, AAA	NTPase_1	gym-GYMC10_2091	234-274	Walker_B
	NTPase_1, T2SSE, AAA	NTPase_1	plw-D5F53_19190	234-274	Walker_B
52 proteins show WA-WB	NTPase_1	NTPase_1	paea-R70723_22315	156-277	WA-WB
	NTPase_1	NTPase_1	paee-R70331_21425	156-277	WA-WB
	NTPase_1	NTPase_1	paeq-R50912_22830	156-277	WA-WB
	NTPase_1	NTPase_1	paef-R50345_21615	157-273	WA-WB
	NTPase_1	NTPase_1	paeh-H70357_25050	157-274	WA-WB
	NTPase_1	NTPase_1	paej-H70737_21975	157-274	WA-WB
	NTPase_1	NTPase_1	paen-P40081_24640	157-276	WA-WB
	NTPase_1	NTPase_1	pbd-PBOR_24615	157-274	WA-WB
	NTPase_1	NTPase_1	coh-EAV92_09840	157-275	WA-WB
	NTPase_1	NTPase_1	pdh-B9T62_21420	158-274	WA-WB
	NTPase_1	NTPase_1	pdu-PDUR_18460	156-274	WA-WB
	NTPase_1	NTPase_1	pgm-PGRAT_21830	158-278	WA-WB
	NTPase_1	NTPase_1	pjd-Pjdr2_2294	157-272	WA-WB
	NTPase_1	NTPase_1	pnp-IJ22_24300	157-294	WA-WB
	NTPase_1	NTPase_1	pod-PODO_21620	156-274	WA-WB
	NTPase_1	NTPase_1	pri-PRIO_4688	159-278	WA-WB
	NTPase_1	NTPase_1	psab-PSAB_16700	157-273	WA-WB
	NTPase_1	NTPase_1	pste-PSTEL_18305	155-272	WA-WB
	NTPase_1, AAA	NTPase_1	cpr-CPR_1801	140-253	WA-WB
	NTPase_1, AAA	NTPase_1	cpf-CPF_2087	140-253	WA-WB
	NTPase_1, AAA	NTPase_1	cpat-CLPA_c18970	142-262	WA-WB
	NTPase_1, AAA	NTPase_1	cpae-CPAST_c18970	142-262	WA-WB
	NTPase_1, AAA	NTPase_1	asm-MOUSESFB_0912	145-240	WA-WB
	NTPase_1, AAA	NTPase_1	carg-RSJ17_12400	147-265	WA-WB
	NTPase_1, AAA	NTPase_1	ppm-PPSC2_15150	154-272	WA-WB
	NTPase_1, AAA	NTPase_1	ppo-PPM_3045	154-272	WA-WB
	NTPase_1, AAA	NTPase_1	ppol-X809_31540	154-272	WA-WB
	NTPase_1, AAA	NTPase_1	ppoy-RE92_21575	154-272	WA-WB
	NTPase_1, AAA	NTPase_1	pkb-B4V02_09975	154-272	WA-WB
	NTPase_1, AAA	NTPase_1	cle-Clole_1735	153-277	WA-WB
	NTPase_1, AAA	NTPase_1	ppq-PPSQR21_030120	154-272	WA-WB
	NTPase_1, AAA	NTPase_1	paih-ASL14_22775	154-272	WA-WB
	NTPase_1, AAA	NTPase_1	pta-HPL003_24140	154-272	WA-WB
	NTPase_1, AAA	NTPase_1	ppeo-ABE82_15560	154-272	WA-WB
	NTPase_1, AAA	NTPase_1	pxl-BS614_23130	156-282	WA-WB
	NTPase_1, AAA	NTPase_1	pswu-SY83_19290	158-276	WA-WB
	NTPase_1, AAA	NTPase_1	cct-CC1_01020	158-293	WA-WB
	NTPase_1, AAA	NTPase_1	pms-KNP414_02663	157-276	WA-WB
	NTPase_1, AAA	NTPase_1	pmw-B2K_14750	157-276	WA-WB
	NTPase_1, AAA	NTPase_1	pmq-PM3016_2905	165-284	WA-WB
	NTPase_1, AAA	NTPase_1	hsc-HVS_08835	172-285	WA-WB
	NTPase_1, AAA	NTPase_1	cth-Cthe_0845	171-296	WA-WB
	NTPase_1, AAA	NTPase_1	ctx-Clo1313_1376	171-296	WA-WB
	NTPase_1, AAA	NTPase_1	ccl-Clocl_2075	174-306	WA-WB
	NTPase_1, T2SSE	NTPase_1	toc-Toce_1322	171-281	WA-WB
	NTPase_1, T2SSE, AAA	NTPase_1	asf-SFBM_0975	140-235	WA-WB
	NTPase_1, T2SSE, AAA	NTPase_1	aso-SFBmNL_01050	140-235	WA-WB
	NTPase_1, T2SSE, AAA	NTPase_1	fpn-ABE65_013855	141-256	WA-WB
	NTPase_1, T2SSE, AAA	NTPase_1	bha-BH2797	154-189	WA-WB
	NTPase_1, T2SSE, AAA	NTPase_1	cpro-CPRO_20730	147-261	WA-WB
	NTPase_1, T2SSE, AAA	NTPase_1	pow-IJ21_30170	158-278	WA-WB
	NTPase_1, T2SSE, AAA	NTPase_1	cce-Ccel_1916	166-280	WA-WB
				WA	WB
SpoIIIAA_2	NTPase_1 X 2	NTPase_1 X 2	blau-DQQ01_05970	154-190	230-289	NTPase_1 X 2
133 proteins form the SpoIIIAA_2 architecture, identified by NTPase_1 X 2.	NTPase_1 X 2	NTPase_1 X 2	bhan-CGC63_10730	154-189	230-290	NTPase_1 X 2
	NTPase_1 X 2	NTPase_1 X 2	tae-TepiRe1_1518	168-195	245-289	NTPase_1 X 2
	NTPase_1 X 2	NTPase_1 X 2	byl-A4V09_03700	154-189	230-290	NTPase_1 X 2
	NTPase_1 X 2	NTPase_1 X 2	pth-PTH_1166	163-192	242-284	NTPase_1 X 2
	NTPase_1 X 2	NTPase_1 X 2	tep-TepRe1_1407	168-195	245-289	NTPase_1 X 2
	NTPase_1 X 2	NTPase_1 X 2	dor-Desor_1023	191-220	269-306	NTPase_1 X 2
	NTPase_1 X 2	NTPase_1 X 2	hor-Hore_06170	155-189	233-270	NTPase_1 X 2
	NTPase_1 X 2	NTPase_1 X 2	tco-Theco_1986	156-176	239-287	NTPase_1 X 2
	NTPase_1 X 2	NTPase_1 X 2	dca-Desca_2125	157-185	235-281	NTPase_1 X 2
	NTPase_1 X 2	NTPase_1 X 2	mta-Moth_1536	179-203	257-294	NTPase_1 X 2
	NTPase_1 X 2	NTPase_1 X 2	drm-Dred_1056	171-202	252-294	NTPase_1 X 2
	NTPase_1 X 2	NTPase_1 X 2	dru-Desru_3090	171-195	251-291	NTPase_1 X 2
	NTPase_1 X 2	NTPase_1 X 2	dfg-B0537_04965	162-192	241-283	NTPase_1 X 2
	NTPase_1 X 2	NTPase_1 X 2	tjr-TherJR_1728	162-192	241-284	NTPase_1 X 2
	NTPase_1 X 2, AAA	NTPase_1 X 2	agn-AFK25_09900	140-164	214-240	NTPase_1 X 2, AAA
	NTPase_1 X 2, AAA	NTPase_1 X 2	rum-CK1_01660	148-185	227-292	NTPase_1 X 2, AAA
	NTPase_1 X 2, AAA	NTPase_1 X 2	afl-Aflv_0932	146-171	220-242	NTPase_1 X 2, AAA
	NTPase_1 X 2, AAA	NTPase_1 X 2	hsd-SD1D_1737	157-182	233-276	NTPase_1 X 2, AAA
	NTPase_1 X 2, AAA	NTPase_1 X 2	cfm-BJL90_15100	168-195	245-287	NTPase_1 X 2, AAA
	NTPase_1 X 2, AAA	NTPase_1 X 2	cia-BEN51_04050	143-178	216-265	NTPase_1 X 2, AAA
	NTPase_1 X 2, AAA	NTPase_1 X 2	aad-TC41_1695	170-190	248-283	NTPase_1 X 2, AAA
	NTPase_1 X 2, AAA	NTPase_1 X 2	txy-Thexy_1175	162-185	239-292	NTPase_1 X 2, AAA
	NTPase_1 X 2, AAA	NTPase_1 X 2	cah-CAETHG_3192	144-180	218-286	NTPase_1 X 2, AAA
	NTPase_1 X 2, AAA	NTPase_1 X 2	clj-CLJU_c11030	144-180	218-286	NTPase_1 X 2, AAA
	NTPase_1 X 2, AAA	NTPase_1 X 2	ckl-CKL_1218	141-176	215-272	NTPase_1 X 2, AAA
	NTPase_1 X 2, AAA	NTPase_1 X 2	ckr-CKR_1115	144-179	218-275	NTPase_1 X 2, AAA
	NTPase_1 X 2, AAA	NTPase_1 X 2	aoe-Clos_1622	179-204	257-299	NTPase_1 X 2, AAA
	NTPase_1 X 2, AAA	NTPase_1 X 2	gst-HW35_04040	140-161	214-262	NTPase_1 X 2, AAA
	NTPase_1 X 2, AAA	NTPase_1 X 2	tsh-Tsac_1938	162-186	239-290	NTPase_1 X 2, AAA
	NTPase_1 X 2, AAA	NTPase_1 X 2	gfe-Gferi_00340	172-198	250-296	NTPase_1 X 2, AAA
	NTPase_1 X 2, AAA	NTPase_1 X 2	pih-UB51_04860	156-182	235-278	NTPase_1 X 2, AAA
	NTPase_1 X 2, AAA	NTPase_1 X 2	ctyk-CTK_C19620	141-173	214-263	NTPase_1 X 2, AAA
	NTPase_1 X 2, AAA	NTPase_1 X 2	bsus-Q433_13370	140-158	216-238	NTPase_1 X 2, AAA
	NTPase_1 X 2, AAA	NTPase_1 X 2	bcy-Bcer98_2887	138-161	212-233	NTPase_1 X 2, AAA
	NTPase_1 X 2, AAA	NTPase_1 X 2	bacy-QF06_10405	140-158	216-233	NTPase_1 X 2, AAA
	NTPase_1 X 2, AAA	NTPase_1 X 2	bsn-BSn5_02765	140-158	216-233	NTPase_1 X 2, AAA
	NTPase_1 X 2, AAA	NTPase_1 X 2	balm-BsLM_2399	140-158	216-233	NTPase_1 X 2, AAA
	NTPase_1 X 2, AAA	NTPase_1 X 2	dau-Daud_1007	165-194	243-288	NTPase_1 X 2, AAA
	NTPase_1 X 2, AAA	NTPase_1 X 2	bgi-BGM20_05975	140-158	216-233	NTPase_1 X 2, AAA
	NTPase_1 X 2, AAA	NTPase_1 X 2	bsl-A7A1_3599	140-158	216-233	NTPase_1 X 2, AAA
	NTPase_1 X 2, AAA	NTPase_1 X 2	csq-CSCA_3080	145-179	218-274	NTPase_1 X 2, AAA
	NTPase_1 X 2, AAA	NTPase_1 X 2	mas-Mahau_0773	167-191	239-292	NTPase_1 X 2, AAA
	NTPase_1 X 2, AAA	NTPase_1 X 2	bsr-I33_2523	140-159	216-233	NTPase_1 X 2, AAA
	NTPase_1 X 2, AAA	NTPase_1 X 2	cck-Ccar_25565	145-178	218-274	NTPase_1 X 2, AAA
	NTPase_1 X 2, AAA	NTPase_1 X 2	cace-CACET_c18420	170-193	247-290	NTPase_1 X 2, AAA
	NTPase_1 X 2, AAA	NTPase_1 X 2	bkw-BkAM31D_16950	149-166	221-273	NTPase_1 X 2, AAA
	NTPase_1 X 2, AAA	NTPase_1 X 2	bacs-AUL54_18455	140-159	214-252	NTPase_1 X 2, AAA
	NTPase_1 X 2, AAA	NTPase_1 X 2	cdrk-B9W14_04495	145-179	218-274	NTPase_1 X 2, AAA
	NTPase_1 X 2, T2SSE	NTPase_1 X 2	twi-Thewi_1232	159-196	238-283	NTPase_1 X 2, T2SSE
	NTPase_1 X 2, T2SSE	NTPase_1 X 2	beo-BEH_19595	137-161	213-272	NTPase_1 X 2, T2SSE
	NTPase_1 X 2, AAA, T2SSE	NTPase_1 X 2	cdc-CD196_1052	159-187	232-290	NTPase_1 X 2, AAA, T2SSE
	NTPase_1 X 2, AAA, T2SSE	NTPase_1 X 2	bhk-B4U37_14235	142-165	216-278	NTPase_1 X 2, AAA, T2SSE
	NTPase_1 X 2, AAA, T2SSE	NTPase_1 X 2	cdf-CD630_11920	159-187	232-288	NTPase_1 X 2, AAA, T2SSE
	NTPase_1 X 2, AAA, T2SSE	NTPase_1 X 2	bsj-UP17_16150	139-169	215-262	NTPase_1 X 2, AAA, T2SSE
	NTPase_1 X 2, AAA, T2SSE	NTPase_1 X 2	bamf-U722_12400	140-159	214-250	NTPase_1 X 2, AAA, T2SSE
	NTPase_1 X 2, AAA, T2SSE	NTPase_1 X 2	bami-KSO_007995	140-159	214-250	NTPase_1 X 2, AAA, T2SSE
	NTPase_1 X 2, AAA, T2SSE	NTPase_1 X 2	bacp-SB24_17340	140-159	216-250	NTPase_1 X 2, AAA, T2SSE
	NTPase_1 X 2, AAA, T2SSE	NTPase_1 X 2	bacb-OY17_14655	140-159	216-250	NTPase_1 X 2, AAA, T2SSE
	NTPase_1 X 2, AAA, T2SSE	NTPase_1 X 2	bama-RBAU_2412	140-159	216-250	NTPase_1 X 2, AAA, T2SSE
	NTPase_1 X 2, AAA, T2SSE	NTPase_1 X 2	bamn-BASU_2201	140-159	216-250	NTPase_1 X 2, AAA, T2SSE
	NTPase_1 X 2, AAA, T2SSE	NTPase_1 X 2	bamp-B938_11775	140-159	216-250	NTPase_1 X 2, AAA, T2SSE
	NTPase_1 X 2, AAA, T2SSE	NTPase_1 X 2	bamt-AJ82_12900	140-159	216-250	NTPase_1 X 2, AAA, T2SSE
	NTPase_1 X 2, AAA, T2SSE	NTPase_1 X 2	bqy-MUS_2741	140-159	216-250	NTPase_1 X 2, AAA, T2SSE
	NTPase_1 X 2, AAA, T2SSE	NTPase_1 X 2	bya-BANAU_2429	140-159	216-250	NTPase_1 X 2, AAA, T2SSE
	NTPase_1 X 2, AAA, T2SSE	NTPase_1 X 2	bamy-V529_25510	140-159	216-250	NTPase_1 X 2, AAA, T2SSE
	NTPase_1 X 2, AAA, T2SSE	NTPase_1 X 2	bvm-B9C48_11580	140-159	216-250	NTPase_1 X 2, AAA, T2SSE
	NTPase_1 X 2, AAA, T2SSE	NTPase_1 X 2	bmp-NG74_02382	140-159	214-250	NTPase_1 X 2, AAA, T2SSE
	NTPase_1 X 2, AAA, T2SSE	NTPase_1 X 2	blh-BaLi_c27000	140-162	216-253	NTPase_1 X 2, AAA, T2SSE
	NTPase_1 X 2, AAA, T2SSE	NTPase_1 X 2	bon-A361_20245	139-162	216-265	NTPase_1 X 2, AAA, T2SSE
	NTPase_1 X 2, AAA, T2SSE	NTPase_1 X 2	bamc-U471_23550	140-159	216-250	NTPase_1 X 2, AAA, T2SSE
	NTPase_1 X 2, AAA, T2SSE	NTPase_1 X 2	bay-RBAM_022760	140-159	216-250	NTPase_1 X 2, AAA, T2SSE
	NTPase_1 X 2, AAA, T2SSE	NTPase_1 X 2	bpus-UP12_11045	140-160	216-253	NTPase_1 X 2, AAA, T2SSE
	NTPase_1 X 2, AAA, T2SSE	NTPase_1 X 2	bpu-BPUM_2175	140-160	216-253	NTPase_1 X 2, AAA, T2SSE
	NTPase_1 X 2, AAA, T2SSE	NTPase_1 X 2	baq-BACAU_2289	140-159	214-250	NTPase_1 X 2, AAA, T2SSE
	NTPase_1 X 2, AAA, T2SSE	NTPase_1 X 2	vig-BKP57_00740	141-162	214-266	NTPase_1 X 2, AAA, T2SSE
	NTPase_1 X 2, AAA, T2SSE	NTPase_1 X 2	bjs-MY9_2465	140-159	216-233	NTPase_1 X 2, AAA, T2SSE
	NTPase_1 X 2, AAA, T2SSE	NTPase_1 X 2	rue-DT065_01270	162-184	244-281	NTPase_1 X 2, AAA, T2SSE
	NTPase_1 X 2, AAA, T2SSE	NTPase_1 X 2	bsp-U712_11925	140-159	216-233	NTPase_1 X 2, AAA, T2SSE
	NTPase_1 X 2, AAA, T2SSE	NTPase_1 X 2	bsu-BSU24430	140-159	216-233	NTPase_1 X 2, AAA, T2SSE
	NTPase_1 X 2, AAA, T2SSE	NTPase_1 X 2	bsul-BSUA_02618	140-159	216-233	NTPase_1 X 2, AAA, T2SSE
	NTPase_1 X 2, AAA, T2SSE	NTPase_1 X 2	bsut-BSUB_02618	140-159	216-233	NTPase_1 X 2, AAA, T2SSE
	NTPase_1 X 2, AAA, T2SSE	NTPase_1 X 2	bsx-C663_2326	140-159	216-233	NTPase_1 X 2, AAA, T2SSE
	NTPase_1 X 2, AAA, T2SSE	NTPase_1 X 2	bsy-I653_11735	140-159	216-233	NTPase_1 X 2, AAA, T2SSE
	NTPase_1 X 2, AAA, T2SSE	NTPase_1 X 2	bsq-B657_24430	141-160	217-234	NTPase_1 X 2, AAA, T2SSE
	NTPase_1 X 2, AAA, T2SSE	NTPase_1 X 2	bld-BLi02614	142-164	218-239	NTPase_1 X 2, AAA, T2SSE
	NTPase_1 X 2, AAA, T2SSE	NTPase_1 X 2	bso-BSNT_08880	140-159	216-233	NTPase_1 X 2, AAA, T2SSE
	NTPase_1 X 2, AAA, T2SSE	NTPase_1 X 2	anl-GFC29_1667	140-166	216-266	NTPase_1 X 2, AAA, T2SSE
	NTPase_1 X 2, AAA, T2SSE	NTPase_1 X 2	anm-GFC28_3766	140-166	216-266	NTPase_1 X 2, AAA, T2SSE
	NTPase_1 X 2, AAA, T2SSE	NTPase_1 X 2	bql-LL3_02639	140-159	214-253	NTPase_1 X 2, AAA, T2SSE
	NTPase_1 X 2, AAA, T2SSE	NTPase_1 X 2	bxh-BAXH7_02562	140-159	214-253	NTPase_1 X 2, AAA, T2SSE
	NTPase_1 X 2, AAA, T2SSE	NTPase_1 X 2	bacw-QR42_10995	140-160	216-232	NTPase_1 X 2, AAA, T2SSE
	NTPase_1 X 2, AAA, T2SSE	NTPase_1 X 2	bli-BL01540	140-162	216-237	NTPase_1 X 2, AAA, T2SSE
	NTPase_1 X 2, AAA, T2SSE	NTPase_1 X 2	bao-BAMF_2347	140-159	214-253	NTPase_1 X 2, AAA, T2SSE
	NTPase_1 X 2, AAA, T2SSE	NTPase_1 X 2	bcoa-BF29_721	139-172	215-252	NTPase_1 X 2, AAA, T2SSE
	NTPase_1 X 2, AAA, T2SSE	NTPase_1 X 2	aamy-GFC30_2597	139-174	215-254	NTPase_1 X 2, AAA, T2SSE
	NTPase_1 X 2, AAA, T2SSE	NTPase_1 X 2	vpn-A21D_03262	141-164	215-265	NTPase_1 X 2, AAA, T2SSE
	NTPase_1 X 2, AAA, T2SSE	NTPase_1 X 2	axl-AXY_11630	143-163	215-265	NTPase_1 X 2, AAA, T2SSE
	NTPase_1 X 2, AAA, T2SSE	NTPase_1 X 2	bck-BCO26_1668	141-174	217-254	NTPase_1 X 2, AAA, T2SSE
	NTPase_1 X 2, AAA, T2SSE	NTPase_1 X 2	tbo-Thebr_1115	159-195	238-283	NTPase_1 X 2, AAA, T2SSE
	NTPase_1 X 2, AAA, T2SSE	NTPase_1 X 2	tpd-Teth39_1088	159-195	238-283	NTPase_1 X 2, AAA, T2SSE
	NTPase_1 X 2, AAA, T2SSE	NTPase_1 X 2	thx-Thet_1378	159-195	238-283	NTPase_1 X 2, AAA, T2SSE
	NTPase_1 X 2, AAA, T2SSE	NTPase_1 X 2	bag-Bcoa_2846	139-172	215-251	NTPase_1 X 2, AAA, T2SSE
	NTPase_1 X 2, AAA, T2SSE	NTPase_1 X 2	vne-CFK40_09760	144-162	214-265	NTPase_1 X 2, AAA, T2SSE
	NTPase_1 X 2, AAA, T2SSE	NTPase_1 X 2	tap-GZ22_09035	142-167	219-261	NTPase_1 X 2, AAA, T2SSE
	NTPase_1 X 2, AAA, T2SSE	NTPase_1 X 2	vir-X953_10290	141-161	212-267	NTPase_1 X 2, AAA, T2SSE
	NTPase_1 X 2, AAA, T2SSE	NTPase_1 X 2	tte-TTE1283	159-182	230-292	NTPase_1 X 2, AAA, T2SSE
	NTPase_1 X 2, AAA, T2SSE	NTPase_1 X 2	tki-TKV_c11970	161-194	239-282	NTPase_1 X 2, AAA, T2SSE
	NTPase_1 X 2, AAA, T2SSE	NTPase_1 X 2	pyg-AWM70_10300	155-178	235-272	NTPase_1 X 2, AAA, T2SSE
	NTPase_1 X 2, AAA, T2SSE	NTPase_1 X 2	bmd-BMD_4456	141-162	216-283	NTPase_1 X 2, AAA, T2SSE
	NTPase_1 X 2, AAA, T2SSE	NTPase_1 X 2	bmq-BMQ_4470	141-162	216-283	NTPase_1 X 2, AAA, T2SSE
	NTPase_1 X 2, AAA, T2SSE	NTPase_1 X 2	bmeg-BG04_1387	141-162	216-283	NTPase_1 X 2, AAA, T2SSE
	NTPase_1 X 2, AAA, T2SSE	NTPase_1 X 2	bmh-BMWSH_0764	141-162	216-283	NTPase_1 X 2, AAA, T2SSE
	NTPase_1 X 2, AAA, T2SSE	NTPase_1 X 2	bprl-CL2_14050	155-178	255-284	NTPase_1 X 2, AAA, T2SSE
	NTPase_1 X 2, AAA, T2SSE	NTPase_1 X 2	tit-Thit_1077	159-194	238-281	NTPase_1 X 2, AAA, T2SSE
	NTPase_1 X 2, AAA, T2SSE	NTPase_1 X 2	tmt-Tmath_1132	159-194	238-281	NTPase_1 X 2, AAA, T2SSE
	NTPase_1 X 2, AAA, T2SSE	NTPase_1 X 2	vhl-BME96_09165	141-163	212-263	NTPase_1 X 2, AAA, T2SSE
	NTPase_1 X 2, AAA, T2SSE	NTPase_1 X 2	bacl-BS34A_26810	140-159	216-233	NTPase_1 X 2, AAA, T2SSE
	NTPase_1 X 2, AAA, T2SSE	NTPase_1 X 2	bsh-BSU6051_24430	140-159	216-233	NTPase_1 X 2, AAA, T2SSE
	NTPase_1 X 2, AAA, T2SSE	NTPase_1 X 2	pdc-CDIF630_01341	159-187	232-288	NTPase_1 X 2, AAA, T2SSE
	NTPase_1 X 2, AAA, T2SSE	NTPase_1 X 2	pdf-CD630DERM_11920	159-187	232-288	NTPase_1 X 2, AAA, T2SSE
	NTPase_1 X 2, AAA, T2SSE	NTPase_1 X 2	cdl-CDR20291_1030	159-187	232-290	NTPase_1 X 2, AAA, T2SSE
	NTPase_1 X 2, AAA, T2SSE	NTPase_1 X 2	bae-BATR1942_10530	140-159	216-249	NTPase_1 X 2, AAA, T2SSE
	NTPase_1 X 2, AAA, T2SSE	NTPase_1 X 2	bmet-BMMGA3_11470	139-174	215-262	NTPase_1 X 2, AAA, T2SSE
	NTPase_1 X 2, AAA, T2SSE	NTPase_1 X 2	baml-BAM5036_2198	140-159	216-250	NTPase_1 X 2, AAA, T2SSE
	NTPase_1 X 2, AAA, T2SSE	NTPase_1 X 2	bmur-ABE28_015005	140-174	215-270	NTPase_1 X 2, AAA, T2SSE
	NTPase_1 X 2, AAA, T2SSE	NTPase_1 X 2	bamb-BAPNAU_1306	140-159	214-250	NTPase_1 X 2, AAA, T2SSE
	NTPase_1 X 2, AAA, T2SSE	NTPase_1 X 2	bsaf-BSL056_12065	140-160	216-232	NTPase_1 X 2, AAA, T2SSE
	NTPase_1 X 2, AAA, T2SSE	NTPase_1 X 2	baz-BAMTA208_12565	140-159	214-253	NTPase_1 X 2, AAA, T2SSE
	NTPase_1 X 2, AAA, T2SSE	NTPase_1 X 2	tex-Teth514_1525	159-195	238-283	NTPase_1 X 2, AAA, T2SSE
	NTPase_1 X 2, AAA, T2SSE	NTPase_1 X 2	baci-B1NLA3E_15515	139-162	215-262	NTPase_1 X 2, AAA, T2SSE
	NTPase_1 X 2, AAA, T2SSE	NTPase_1 X 2	bsm-BSM4216_2522	139-161	215-275	NTPase_1 X 2, AAA, T2SSE
	NTPase_1 X 2, AAA, T2SSE	NTPase_1 X 2	psor-RSJ16_14600	158-188	228-281	NTPase_1 X 2, AAA, T2SSE
SpoIIIAA_3	AAA	AAA	aar-Acear_1752	161-208	Walker_A
	AAA	AAA	bprs-CK3_18610	161-182	Walker_A
	AAA	AAA	cbj-H04402_01907	141-162	Walker_A
	AAA	AAA	cpe-CPE1833	139-183	Walker_A
	AAA	AAA	tum-CBW65_15250	172-195	Walker_A
	AAA	AAA	anx-ACH33_06335	153–239	WA-WB
	AAA	AAA	bts-Btus_0720	172-261	WA-WB
	AAA	AAA	cac-CA_C2093	141-230	WA-WB
	AAA	AAA	cae-SMB_G2126	141-230	WA-WB
	AAA	AAA	cay-CEA_G2107	141-230	WA-WB
	AAA	AAA	cbv-U729_2652	141-229	WA-WB
	AAA	AAA	ctae-BGI42_09345	142-230	WA-WB
	AAA	AAA	kyr-CVV65_05040	172-261	WA-WB
	AAA	AAA	lacy-A4V08_08460	179-271	WA-WB
	AAA	AAA	swo-Swol_0550	159-245	WA-WB
	AAA, NTPase_1	AAA	cchv-BTM20_08080	142-190	Walker_A
	AAA, NTPase_1	AAA	cthd-CDO33_06740	167-220	Walker_A
	AAA, NTPase_1	AAA	ruk-A4V00_01570	152-175	Walker_A
	AAA, NTPase_1	AAA	tab-CIG75_13955	161-187	Walker_A
	AAA, NTPase_1	AAA	asoc-CB4_01589	154-240	WA-WB
	AAA, NTPase_1	AAA	bbe-BBR47_23220	153-241	WA-WB
	AAA, NTPase_1	AAA	bfm-BP422_06810	153-241	WA-WB
	AAA, NTPase_1	AAA	csr-Cspa_c27340	144-191	WA-WB
	AAA, NTPase_1	AAA	eel-EUBELI_01097	145-227	WA-WB
	AAA, NTPase_1 X 2	AAA	bmyc-DJ92_1296	138-232	WA-WB
	AAA, NTPase_1 X 2	AAA	bmyo-BG05_1824	138-228	WA-WB
	AAA, NTPase_1 X 2	AAA	bwe-BcerKBAB4_4046	138-228	WA-WB
	AAA, NTPase_1 X 2	AAA	bww-bwei_0744	138-228	WA-WB
	AAA, NTPase_1 X 2	AAA	cba-CLB_1832	141-230	WA-WB
	AAA, NTPase_1 X 2	AAA	cbb-CLD_2742	141-230	WA-WB
	AAA, NTPase_1 X 2	AAA	cbf-CLI_1959	141-230	WA-WB
	AAA, NTPase_1 X 2	AAA	cbh-CLC_1839	141-230	WA-WB
	AAA, NTPase_1 X 2	AAA	cbi-CLJ_B2082	141-229	WA-WB
	AAA, NTPase_1 X 2	AAA	cbl-CLK_1285	141-230	WA-WB
	AAA, NTPase_1 X 2	AAA	cbm-CBF_1942	141-230	WA-WB
	AAA, NTPase_1 X 2	AAA	cbo-CBO1895	141-230	WA-WB
	AAA, NTPase_1 X 2	AAA	cby-CLM_2112	141-230	WA-WB
	AAA, NTPase_1 X 2	AAA	cld-CLSPO_c18880	141-230	WA-WB
	AAA, T2SSE	AAA	tmr-Tmar_1184	211-233	Walker_A
	AAA, T2SSE	AAA	bgy-BGLY_2891	140-228	WA-WB
	AAA, T2SSE, NTPase_1	AAA	ccel-CCDG5_1041	161-247	WA-WB
	AAA, T2SSE, NTPase_1	AAA	chd-Calhy_1740	153-241	WA-WB
	AAA, T2SSE, NTPase_1	AAA	cki-Calkr_0976	153-241	WA-WB
	AAA, T2SSE, NTPase_1	AAA	ckn-Calkro_1691	153-241	WA-WB
	AAA, T2SSE, NTPase_1	AAA	clc-Calla_0410	153-241	WA-WB
	AAA, T2SSE, NTPase_1	AAA	cob-COB47_1523	153-241	WA-WB
	AAA, T2SSE, NTPase_1	AAA	cow-Calow_0774	153-241	WA-WB
	AAA, T2SSE, NTPase_1	AAA	csc-Csac_2134	92-178	WA-WB
	AAA, T2SSE, NTPase_1	AAA	eha-Ethha_1199	162-247	WA-WB
	AAA, T2SSE, NTPase_1	AAA	far-ABE41_012610	141-231	WA-WB
	AAA, T2SSE, NTPase_1	AAA	lfb-C1X05_06555	154-244	WA-WB
	AAA, T2SSE, NTPase_1	AAA	ate-Athe_0990	153-241	WA-WB
	AAA, T2SSE, NTPase_1	AAA	bco-Bcell_1701	146-235	WA-WB
	AAA, T2SSE, NTPase_1 X 2	AAA	bah-BAMEG_4452	138-228	WA-WB
	AAA, T2SSE, NTPase_1 X 2	AAA	bai-BAA_4434	138-228	WA-WB
	AAA, T2SSE, NTPase_1 X 2	AAA	bal-BACI_c41600	138-228	WA-WB
	AAA, T2SSE, NTPase_1 X 2	AAA	balt-CFN77_11635	140-228	WA-WB
	AAA, T2SSE, NTPase_1 X 2	AAA	ban-BA_4417	138-228	WA-WB
	AAA, T2SSE, NTPase_1 X 2	AAA	banh-HYU01_21555	138-228	WA-WB
	AAA, T2SSE, NTPase_1 X 2	AAA	banr-A16R_44670	138-228	WA-WB
	AAA, T2SSE, NTPase_1 X 2	AAA	bans-BAPAT_4236	138-228	WA-WB
	AAA, T2SSE, NTPase_1 X 2	AAA	bant-A16_44120	138-228	WA-WB
	AAA, T2SSE, NTPase_1 X 2	AAA	banv-DJ46_3102	138-228	WA-WB
	AAA, T2SSE, NTPase_1 X 2	AAA	bar-GBAA_4417	138-228	WA-WB
	AAA, T2SSE, NTPase_1 X 2	AAA	bat-BAS4097	138-228	WA-WB
	AAA, T2SSE, NTPase_1 X 2	AAA	bax-H9401_4211	138-228	WA-WB
	AAA, T2SSE, NTPase_1 X 2	AAA	bby-CY96_20150	138-228	WA-WB
	AAA, T2SSE, NTPase_1 X 2	AAA	bca-BCE_4266	138-228	WA-WB
	AAA, T2SSE, NTPase_1 X 2	AAA	bcb-BCB4264_A4303	138-228	WA-WB
	AAA, T2SSE, NTPase_1 X 2	AAA	bce-BC4193	138-228	WA-WB
	AAA, T2SSE, NTPase_1 X 2	AAA	bcef-BcrFT9_03291	138-228	WA-WB
	AAA, T2SSE, NTPase_1 X 2	AAA	bcer-BCK_14220	138-228	WA-WB
	AAA, T2SSE, NTPase_1 X 2	AAA	bcf-bcf_20845	138-228	WA-WB
	AAA, T2SSE, NTPase_1 X 2	AAA	bcg-BCG9842_B0931	138-228	WA-WB
	AAA, T2SSE, NTPase_1 X 2	AAA	bcq-BCQ_3980	138-228	WA-WB
	AAA, T2SSE, NTPase_1 X 2	AAA	bcr-BCAH187_A4323	138-228	WA-WB
	AAA, T2SSE, NTPase_1 X 2	AAA	bcu-BCAH820_4213	138-228	WA-WB
	AAA, T2SSE, NTPase_1 X 2	AAA	bcx-BCA_4302	138-228	WA-WB
	AAA, T2SSE, NTPase_1 X 2	AAA	bcz-BCE33L3946	138-228	WA-WB
	AAA, T2SSE, NTPase_1 X 2	AAA	bfx-BC359_05390	141-231	WA-WB
	AAA, T2SSE, NTPase_1 X 2	AAA	bif-N288_17895	140-229	WA-WB
	AAA, T2SSE, NTPase_1 X 2	AAA	bit-BIS30_01945	140-229	WA-WB
	AAA, T2SSE, NTPase_1 X 2	AAA	ble-BleG1_2458	141-228	WA-WB
	AAA, T2SSE, NTPase_1 X 2	AAA	bnc-BCN_4107	138-228	WA-WB
	AAA, T2SSE, NTPase_1 X 2	AAA	bpum-BW16_11790	140-228	WA-WB
	AAA, T2SSE, NTPase_1 X 2	AAA	bss-BSUW23_12095	140-229	WA-WB
	AAA, T2SSE, NTPase_1 X 2	AAA	bst-GYO_2703	140-231	WA-WB
	AAA, T2SSE, NTPase_1 X 2	AAA	btb-BMB171_C3852	138-228	WA-WB
	AAA, T2SSE, NTPase_1 X 2	AAA	btc-CT43_CH4207	138-228	WA-WB
	AAA, T2SSE, NTPase_1 X 2	AAA	btf-YBT020_20695	138-228	WA-WB
	AAA, T2SSE, NTPase_1 X 2	AAA	btg-BTB_c43350	138-228	WA-WB
	AAA, T2SSE, NTPase_1 X 2	AAA	bthi-BTK_22145	138-228	WA-WB
	AAA, T2SSE, NTPase_1 X 2	AAA	bthr-YBT1520_22295	138-228	WA-WB
	AAA, T2SSE, NTPase_1 X 2	AAA	btht-H175_ch4275	138-228	WA-WB
	AAA, T2SSE, NTPase_1 X 2	AAA	bthu-YBT1518_23160	138-228	WA-WB
	AAA, T2SSE, NTPase_1 X 2	AAA	bthy-AQ980_08855	138-228	WA-WB
	AAA, T2SSE, NTPase_1 X 2	AAA	bti-BTG_28430	138-228	WA-WB
	AAA, T2SSE, NTPase_1 X 2	AAA	btk-BT9727_3935	138-228	WA-WB
	AAA, T2SSE, NTPase_1 X 2	AAA	btl-BALH_3801	138-228	WA-WB
	AAA, T2SSE, NTPase_1 X 2	AAA	btm-MC28_3486	138-228	WA-WB
	AAA, T2SSE, NTPase_1 X 2	AAA	btn-BTF1_19365	138-228	WA-WB
	AAA, T2SSE, NTPase_1 X 2	AAA	btt-HD73_4496	138-228	WA-WB
	AAA, T2SSE, NTPase_1 X 2	AAA	btw-BF38_5362	138-228	WA-WB
	AAA, T2SSE, NTPase_1 X 2	AAA	bty-Btoyo_1437	138-228	WA-WB
	AAA, T2SSE, NTPase_1 X 2	AAA	bxi-BK049_16050	138-228	WA-WB
	AAA, T2SSE, NTPase_1 X 2	AAA	lao-AOX59_05190	141-227	WA-WB
SpoIIIAA_4	T2SSE	T2SSE	dmt-DESME_10490	246-295	WA-WB
	T2SSE	T2SSE	drs-DEHRE_06575	187-301	WA-WB
	T2SSE, NTPase_1	T2SSE	asb-RATSFB_0830	125-248	WA-WB
	T2SSE, NTPase_1	T2SSE	ova-OBV_23760	138-265	WA-WB
	T2SSE, NTPase_1 X 2	T2SSE	ral-Rumal_1727	136-253	WA-WB
	T2SSE, NTPase_1 X 2	T2SSE	rim-ROI_25550	138-275	WA-WB
	T2SSE, NTPase_1 X 2	T2SSE	rix-RO1_12020	89-226	WA-WB
	T2SSE, AAA	T2SSE	dec-DCF50_p499	239-300	WA-WB
	T2SSE, AAA	T2SSE	ded-DHBDCA_p440	239-300	WA-WB
	T2SSE, AAA	T2SSE	hhl-Halha_0533	142-284	WA-WB
	T2SSE, AAA, NTPase_1	T2SSE	apak-AP3564_17910	137-247	WA-WB
	T2SSE, AAA, NTPase_1	T2SSE	cbn-CbC4_1247	146-267	WA-WB
	T2SSE, AAA, NTPase_1	T2SSE	ccb-Clocel_1923	125-257	WA-WB
	T2SSE, AAA, NTPase_1	T2SSE	clt-CM240_1464	114-264	WA-WB
	T2SSE, AAA, NTPase_1	T2SSE	cpas-Clopa_2842	126-254	WA-WB
	T2SSE, AAA, NTPase_1	T2SSE	csd-Clst_0505	107-278	WA-WB
	T2SSE, AAA, NTPase_1	T2SSE	css-Cst_c05310	107-278	WA-WB
	T2SSE, AAA, NTPase_1	T2SSE	ctc-CTC_01589	28-263	WA-WB
	T2SSE, AAA, NTPase_1	T2SSE	ctet-BN906_01726	27-263	WA-WB
	T2SSE, AAA, NTPase_1	T2SSE	fpr-FP2_07620	136-260	WA-WB
	T2SSE, AAA, NTPase_1	T2SSE	hhd-HBHAL_3489	105-259	WA-WB
	T2SSE, AAA, NTPase_1	T2SSE	lpil-LIP_2607	158-277	WA-WB
	T2SSE, AAA, NTPase_1	T2SSE	pib-BBD41_04625	237-278	WA-WB
	T2SSE, AAA, NTPase_1	T2SSE	rbp-B6259_03900	130-275	WA-WB
	T2SSE, AAA, NTPase_1	T2SSE	rch-RUM_18900	113-262	WA-WB
	T2SSE, AAA, NTPase_1	T2SSE	rho-RHOM_09105	155-276	WA-WB
	T2SSE, AAA, NTPase_1 X 2	T2SSE	gse-GT50_14865	140-260	WA-WB
	T2SSE, AAA, NTPase_1 X 2	T2SSE	bcl-ABC2478	82-267	WA-WB
	T2SSE, AAA, NTPase_1 X 2	T2SSE	bpf-BpOF4_01590	131-275	WA-WB
	T2SSE, AAA, NTPase_1 X 2	T2SSE	bwh-A9C19_06605	124-260	WA-WB
	T2SSE, AAA, NTPase_1 X 2	T2SSE	cno-NT01CX_1969	139-246	WA-WB
	T2SSE, AAA, NTPase_1 X 2	T2SSE	gct-GC56T3_1082	140-260	WA-WB
	T2SSE, AAA, NTPase_1 X 2	T2SSE	gea-GARCT_02387	139-259	WA-WB
	T2SSE, AAA, NTPase_1 X 2	T2SSE	gel-IB49_03835	139-259	WA-WB
	T2SSE, AAA, NTPase_1 X 2	T2SSE	ggh-GHH_c24820	140-260	WA-WB
	T2SSE, AAA, NTPase_1 X 2	T2SSE	gjf-M493_12495	139-259	WA-WB
	T2SSE, AAA, NTPase_1 X 2	T2SSE	gka-GK2408	140-260	WA-WB
	T2SSE, AAA, NTPase_1 X 2	T2SSE	gli-GLN3_04950	139-259	WA-WB
	T2SSE, AAA, NTPase_1 X 2	T2SSE	gmc-GY4MC1_1161	139-262	WA-WB
	T2SSE, AAA, NTPase_1 X 2	T2SSE	gsr-GS3922_04110	139-259	WA-WB
	T2SSE, AAA, NTPase_1 X 2	T2SSE	gte-GTCCBUS3UF5_27180	140-260	WA-WB
	T2SSE, AAA, NTPase_1 X 2	T2SSE	gth-Geoth_1270	139-262	WA-WB
	T2SSE, AAA, NTPase_1 X 2	T2SSE	gtk-GT3570_11680	140-260	WA-WB
	T2SSE, AAA, NTPase_1 X 2	T2SSE	gtm-GT3921_07435	140-260	WA-WB
	T2SSE, AAA, NTPase_1 X 2	T2SSE	gtn-GTNG_2339	139-272	WA-WB
	T2SSE, AAA, NTPase_1 X 2	T2SSE	gwc-GWCH70_2336	138-262	WA-WB
	T2SSE, AAA, NTPase_1 X 2	T2SSE	gya-GYMC52_2430	140-260	WA-WB
	T2SSE, AAA, NTPase_1 X 2	T2SSE	gyc-GYMC61_0235	140-260	WA-WB
	T2SSE, AAA, NTPase_1 X 2	T2SSE	hmn-HM131_09670	138-259	WA-WB
	T2SSE, AAA, NTPase_1 X 2	T2SSE	jeo-JMA_21070	25-259	WA-WB
	T2SSE, AAA, NTPase_1 X 2	T2SSE	nth-Nther_1713	96-271	WA-WB
	T2SSE, AAA, NTPase_1 X 2	T2SSE	ocn-CUC15_11110	136-255	WA-WB
	T2SSE, AAA, NTPase_1 X 2	T2SSE	oih-OB1894	135-276	WA-WB
	T2SSE, AAA, NTPase_1 X 2	T2SSE	ptl-AOT13_16515	139-262	WA-WB
	T2SSE, AAA, NTPase_1 X 2	T2SSE	sap-Sulac_1606	133-254	WA-WB
	T2SSE, AAA, NTPase_1 X 2	T2SSE	say-TPY_3305	133-254	WA-WB
	T2SSE, AAA, NTPase_1 X 2	T2SSE	vil-CFK37_14245	125-256	WA-WB

## Sheet: S7 Table
Spo0A	NTP	AAA	T2SSE	AAA_otras	spore_III_AB	spoIIIAC	spoIIIAC(D)	spore_III_AE	spore_III_AF	spoIIIAG_73	SpoIIIAH	peptidase_M23	SpoIID	SpoIIM	SpoIIP	SPOR	Germane	Frequency	Kegg_ID	Species	Class	Phenotype	%		Green fragment shows probable spore formers just considering our results
1	0	1	0	0	1	1	1	1	1	1	1	1	1	1	1	1	1	15	anx	Aneurinibacillus sp. XH2	Bacilli	unknown	1
1	1	0	0	0	1	1	1	1	1	1	1	1	1	1	1	1	1	15	bpum	Bacillus pumilus MTCC B6033	Bacilli	unknown	1
1	1	0	0	0	1	1	1	1	1	1	1	1	1	1	1	1	1	15	pxl	Paenibacillus xylanexedens PAMC 22703	Bacilli	unknown	1
1	0	0	1	0	1	1	1	1	1	1	1	1	1	1	1	1	1	15	bacb	Bacillus sp. BH072	Bacilli	unknown	1
1	1	0	0	0	1	1	1	1	1	1	1	1	1	1	1	1	1	15	bacl	Bacillus sp. BS34A	Bacilli	unknown	1
1	0	1	0	0	1	1	1	1	1	1	1	1	1	1	1	1	1	15	bmur	Bacillus muralis G25-68	Bacilli	unknown	1
1	1	0	0	0	1	1	1	0	1	1	1	1	1	1	1	1	1	14	bvm	Bacillus vallismortis NBIF-001	Bacilli	unknown	0.933333
1	0	1	0	0	1	1	1	1	1	1	1	1	1	1	1	0	1	14	bnc	Bacillus cereus NC7401	Bacilli	unknown	0.933333
1	1	0	0	0	1	1	1	1	1	1	1	1	1	1	1	0	1	14	cthm	Carboxydocella thermautotrophica 019	Clostridia	unknown	0.933333
1	1	0	0	0	1	1	1	0	1	1	0	1	1	1	1	1	1	13	gst	Bacillus sp. X1 (2014)	Bacilli	unknown	0.866667
1	0	0	0	0	1	1	1	1	1	1	1	1	1	1	1	0	1	13	vil	Virgibacillus phasianinus LM2416	Bacilli	unknown	0.866667
1	1	0	0	0	1	1	1	1	0	0	1	1	1	1	1	1	1	13	erb	Erysipelotrichaceae bacterium I46	Erysipelotrichia	unknown	0.866667
1	0	1	0	0	1	1	1	1	1	0	1	1	1	1	0	1	1	13	paih	Paenibacillus sp. IHB B 3084	Bacilli	unknown	0.866667
1	0	0	1	0	1	1	1	1	1	1	1	0	1	1	1	1	0	13	dec	Dehalobacter sp. CF	Clostridia	unknown	0.866667
1	0	0	0	0	1	1	0	1	1	1	1	1	1	1	0	1	1	12	bfx	Bacillus flexus KLBMP 4941	Bacilli	unknown	0.8
1	0	1	0	0	1	1	1	1	1	1	1	1	1	0	1	0	0	12	psor	Paeniclostridium sordellii AM370	Clostridia	unknown	0.8
1	0	1	0	0	1	1	1	1	1	1	1	1	0	1	1	0	0	12	lacy	Lachnoclostridium sp. YL32, DSM 26114 (Clostridium clostridioforme YL32)	Clostridia	unknown	0.8
1	0	1	0	0	1	1	1	1	0	1	1	1	1	0	1	0	0	11	sob	Solibacillus sp. R5-41	Bacilli	unknown	0.733333
1	1	0	0	0	1	1	1	1	1	1	1	0	0	0	1	0	1	11	ate	Caldicellulosiruptor bescii DSM 6725	Clostridia	unknown	0.733333
1	0	0	0	0	1	1	1	1	1	1	1	1	0	1	1	0	0	11	byl	Blautia sp. YL58, DSM 26115 (Blautia coccoides YL58)	Clostridia	unknown	0.733333
0	0	0	0	0	0	0	0	0	1	1	1	1	1	1	1	1	1	9	apak	Aeribacillus pallidus KCTC3564	Bacilli	unknown	0.6
0	0	0	0	0	0	0	0	0	1	1	1	1	1	1	1	1	1	9	bamf	Bacillus amyloliquefaciens LFB112	Bacilli	unknown	0.6
0	0	0	0	0	0	0	0	0	1	1	1	1	1	1	1	1	1	9	bjs	Bacillus sp. JS	Bacilli	unknown	0.6
0	0	0	0	0	0	0	0	0	1	1	1	1	1	1	1	1	1	9	baci	Bacillus sp. 1NLA3E	Bacilli	unknown	0.6
0	0	0	0	0	0	0	0	0	1	1	1	1	1	1	1	1	1	9	pmw	Paenibacillus mucilaginosus K02	Bacilli	unknown	0.6
0	0	0	0	0	0	0	0	0	1	1	1	1	1	1	1	1	1	9	bcy	Bacillus cytotoxicus NVH 391-98	Bacilli	unknown	0.6
0	0	0	0	0	0	0	0	0	1	1	1	1	1	1	1	1	1	9	bit	Bacillus intestinalis T30	Bacilli	unknown	0.6
0	0	0	0	0	0	0	0	0	1	1	1	1	1	1	1	1	1	9	bxi	Bacillus xiamenensis VV3	Bacilli	unknown	0.6
0	0	0	0	0	0	0	0	0	1	1	1	1	1	1	1	1	1	9	pow	Paenibacillus sp. 32O-W	Bacilli	unknown	0.6
0	0	0	0	0	0	0	0	0	1	1	1	1	1	1	1	1	1	9	bwh	Bacillus weihaiensis Alg07	Bacilli	unknown	0.6
0	0	0	0	0	0	0	0	0	1	1	1	1	1	1	1	1	1	9	bpus	Bacillus pumilus SH-B9	Bacilli	unknown	0.6
0	0	0	0	0	0	0	0	0	1	1	1	1	1	1	1	1	1	9	bsj	Bacillus simplex SH-B26	Bacilli	unknown	0.6
1	1	0	0	0	1	1	1	1	1	1	1	0	0	0	0	0	0	9	ruk	Hungateiclostridiaceae bacterium KB18	Clostridia	unknown	0.6
0	0	0	0	0	0	0	0	0	1	1	1	1	1	1	1	1	0	8	carg	Clostridium argentinense 89G	Clostridia	unknown	0.533333
1	1	0	0	0	1	1	1	1	1	0	0	0	0	0	1	0	0	8	ert	Eubacterium rectale DSM 17629 (Agathobacter rectalis DSM 17629)	Clostridia	unknown	0.533333
1	1	0	0	0	1	1	1	1	1	0	0	0	0	0	1	0	0	8	era	Eubacterium rectale M104/1 (Agathobacter rectalis M104/1)	Clostridia	unknown	0.533333
0	0	0	0	0	0	0	0	0	1	1	1	0	1	1	1	1	0	7	ded	Dehalobacter sp. DCA	Clostridia	unknown	0.466667
0	0	0	0	0	0	0	0	0	1	1	1	1	1	1	1	0	0	7	tsh	Thermoanaerobacterium saccharolyticum JW/SL-YS485	Clostridia	unknown	0.466667
1	0	0	0	0	0	0	0	0	0	1	1	1	1	0	1	0	0	6	lyz	Lysinibacillus sp. 2017	Bacilli	unknown	0.4
1	1	0	0	0	1	1	1	1	0	0	0	0	0	0	0	0	0	6	aun	Aerococcus urinae CCUG36881	Bacilli	unknown	0.4
1	0	0	1	0	1	1	1	1	0	0	0	0	0	0	0	0	0	6	efau	Enterococcus faecium Aus0085	Bacilli	unknown	0.4
1	0	0	1	0	1	1	1	1	0	0	0	0	0	0	0	0	0	6	kur	Kurthia sp. 11kri321	Bacilli	unknown	0.4
1	1	0	0	0	1	1	1	1	0	0	0	0	0	0	0	0	0	6	llt	Lactococcus lactis subsp. lactis CV56	Bacilli	unknown	0.4
1	1	0	0	0	1	1	1	1	0	0	0	0	0	0	0	0	0	6	pln	Planococcus sp. PAMC 21323	Bacilli	unknown	0.4
1	0	1	0	0	1	1	1	1	0	0	0	0	0	0	0	0	0	6	plx	Planococcus sp. MB-3u-03	Bacilli	unknown	0.4
1	1	0	0	0	1	1	1	1	0	0	0	0	0	0	0	0	0	6	sdt	Staphylococcus pseudintermedius ED99	Bacilli	unknown	0.4
1	0	0	1	0	1	1	1	1	0	0	0	0	0	0	0	0	0	6	sele	Selenomonas sp. oral taxon 478 F0592	Negativicutes	unknown	0.4
1	1	0	0	0	1	1	1	1	0	0	0	0	0	0	0	0	0	6	euc	Faecalitalea cylindroides T2-87 (Eubacterium cylindroides T2-87)	Erysipelotrichia	unknown	0.4
1	0	1	0	0	1	1	1	1	0	0	0	0	0	0	0	0	0	6	geq	Gemella sp. ND 6198	Bacilli	unknown	0.4
1	1	0	0	0	1	1	1	1	0	0	0	0	0	0	0	0	0	6	ped	Peptoniphilus sp. ING2-D1G, DSM 28672	Tissierellia	unknown	0.4
1	1	0	0	0	1	1	1	1	0	0	0	0	0	0	0	0	0	6	selo	Selenomonas sp. oral taxon 136 F0591	Negativicutes	unknown	0.4
1	1	0	0	0	1	1	1	1	0	0	0	0	0	0	0	0	0	6	efm	Enterococcus faecium ATCC 8459 = NRRL B-2354	Bacilli	unknown	0.4
1	1	0	0	0	1	1	1	1	0	0	0	0	0	0	0	0	0	6	wpa	Weissella paramesenteroides FDAARGOS_414	Bacilli	unknown	0.4
1	1	0	0	0	1	1	1	0	0	0	0	0	0	0	0	0	0	5	efq	Enterococcus faecalis ATCC 29212	Bacilli	unknown	0.333333
0	0	0	0	0	0	0	0	0	0	1	1	1	1	0	1	0	0	5	spos	Sporosarcina sp. PTS2304	Bacilli	unknown	0.333333
1	0	0	0	0	1	1	1	1	0	0	0	0	0	0	0	0	0	5	efa	Enterococcus faecalis V583	Bacilli	unknown	0.333333
1	1	0	0	0	1	1	0	0	0	0	0	0	0	0	0	0	0	4	lact	Lactococcus sp. 1JSPR-7	Bacilli	unknown	0.266667
1	0	0	0	0	0	1	1	1	0	0	0	0	0	0	0	0	0	4	pbq	Peptostreptococcaceae bacterium oral taxon 929 W2294	Clostridia	unknown	0.266667
1	0	0	0	0	0	1	1	1	0	0	0	0	0	0	0	0	0	4	efd	Enterococcus faecalis D32	Bacilli	unknown	0.266667
0	0	0	0	0	0	0	0	0	1	1	1	0	0	0	0	0	0	3	fpla	Flavonifractor plautii YL31, DSM 26117	Clostridia	unknown	0.2
0	0	0	0	0	0	0	0	0	0	1	1	0	0	0	1	0	0	3	esu	Eubacterium siraeum 70/3	Clostridia	unknown	0.2
0	0	0	0	0	0	0	0	0	1	1	1	0	0	0	0	0	0	3	rus	Ruminococcus bicirculans 80/3	Clostridia	unknown	0.2
1	0	0	0	0	0	1	0	1	0	0	0	0	0	0	0	0	0	3	crn	Carnobacterium sp. 17-4	Bacilli	unknown	0.2
0	0	0	0	0	0	0	0	0	0	0	1	0	0	0	1	0	0	2	fpa	Faecalibacterium prausnitzii SL3/3	Clostridia	unknown	0.133333
1	0	0	0	0	0	0	0	0	0	0	0	0	0	0	0	0	0	1	llr	Lactococcus lactis subsp. cremoris A76	Bacilli	unknown	0.0666667
1	0	0	0	0	0	0	0	0	0	0	0	0	0	0	0	0	0	1	fma	Finegoldia magna ATCC 29328	Tissierellia	unknown	0.0666667
0	0	0	0	0	0	0	0	0	0	0	0	0	0	0	0	0	0	0	llw	Lactococcus lactis subsp. cremoris KW2	Bacilli	unknown	0
0	0	0	0	0	0	0	0	0	0	0	0	0	0	0	0	0	0	0	got	Gemella sp. oral taxon 928	Bacilli	unknown	0
0	0	0	0	0	0	0	0	0	0	0	0	0	0	0	0	0	0	0	selt	Selenomonas sp. oral taxon 920 W5150	Negativicutes	unknown	0
0	0	0	0	0	0	0	0	0	0	0	0	0	0	0	0	0	0	0	eri	Erysipelothrix sp. 15TAL0474	Erysipelotrichia	unknown	0
0	0	0	0	0	0	0	0	0	0	0	0	0	0	0	0	0	0	0	lln	Lactococcus lactis subsp. cremoris NZ9000	Bacilli	unknown	0
0	0	0	0	0	0	0	0	0	0	0	0	0	0	0	0	0	0	0	abae	Aerococcaceae bacterium ZY16052	Bacilli	unknown	0
0	0	0	0	0	0	0	0	0	0	0	0	0	0	0	0	0	0	0	bhu	Butyrivibrio hungatei MB2003	Clostridia	unknown	0
0	0	0	0	0	0	0	0	0	0	0	0	0	0	0	0	0	0	0	marr	Marinilactibacillus sp. 15R	Bacilli	unknown	0
0	0	0	0	0	0	0	0	0	0	0	0	0	0	0	0	0	0	0	sug	Staphylococcus aureus subsp. aureus ST398, methicillin-resistant	Bacilli	unknown	0
0	0	0	0	0	0	0	0	0	0	0	0	0	0	0	0	0	0	0	efl	Enterococcus faecalis 62	Bacilli	unknown	0
0	0	0	0	0	0	0	0	0	0	0	0	0	0	0	0	0	0	0	efn	Enterococcus faecalis DENG1	Bacilli	unknown	0
0	0	0	0	0	0	0	0	0	0	0	0	0	0	0	0	0	0	0	lbw	Lachnospiraceae bacterium oral taxon 500 W11650	Clostridia	unknown	0
0	0	0	0	0	0	0	0	0	0	0	0	0	0	0	0	0	0	0	lld	Lactococcus lactis subsp. lactis KLDS 4.0325	Bacilli	unknown	0

## Sheet: S8 Table
KEGG Org_ID	Species	Class	Phenotype	Missing proteins	Annotation
baco	Bacillus sp. OxB-1	Bacilli	sporulating	SpoIIIAA	(---)
cad	Gottschalkia acidurici 9a (Clostridium acidurici 9a)	Tissierellia	sporulating	SpoIIIAA	PF05621 *
cbol	Clostridium bolteae ATCC BAA-613	Clostridia	sporulating	SpoIIIAA	PF13191*
chy	Carboxydothermus hydrogenoformans Z-2901	Clostridia	sporulating	SpoIIIAA	BlastX
cso	Clostridium cf. saccharolyticum K10	Clostridia	sporulating	SpoIIIAA	BlastX
ddl	Desulfitobacterium dichloroeliminans LMG P-21439	Clostridia	sporulating	SpoIIIAA	BlastX
dhd	Desulfitobacterium hafniense DCB-2	Clostridia	sporulating	SpoIIIAA	PF13401 *
dmi	Desulfosporosinus meridiei DSM 13257	Clostridia	sporulating	SpoIIIAA	PF13481 *
dsy	Desulfitobacterium hafniense Y51	Clostridia	sporulating	SpoIIIAA	PF13401 *
hmo	Heliobacterium modesticaldum Ice1	Clostridia	sporulating	SpoIIIAA	BlastX
ibu	Intestinimonas butyriciproducens AF211	Clostridia	sporulating	SpoIIIAA	BlastX
lgy	Lysinibacillus varians (Lysinibacillus sp. GY32)	Bacilli	sporulating	SpoIIIAA	(---)
lsp	Lysinibacillus sphaericus C3-41	Bacilli	sporulating	SpoIIIAA	(---)
lyb	Lysinibacillus sp. B2A1	Bacilli	sporulating	SpoIIIAA	(---)
lys	Lysinibacillus sp. YS11	Bacilli	sporulating	SpoIIIAA	(---)
paek	Paenisporosarcina	Bacilli	sporulating	SpoIIIAA	(---)
pbj	Paenibacillus beijingensis DSM 24997	Bacilli	sporulating	SpoIIIAA	BlastX
rst	Rummeliibacillus stabekisii PP9	Bacilli	sporulating	SpoIIIAA	(---)
sgy	Syntrophobotulus glycolicus DSM 8271	Clostridia	sporulating	SpoIIIAA	BlastX
siv	Solibacillus silvestris StLB046	Bacilli	sporulating	SpoIIIAA	(---)
spsy	Sporosarcina psychrophila DSM 6497	Bacilli	sporulating	SpoIIIAA	(---)
ssil	Solibacillus silvestris DSM 12223	Bacilli	sporulating	SpoIIIAA	(---)
sure	Sporosarcina ureae P32a	Bacilli	sporulating	SpoIIIAA	(---)
baco	Bacillus sp. OxB-1	Bacilli	sporulating	SpoIIIAB	(---)
bcef	Bacillus cereus FT9	Bacilli	sporulating	SpoIIIAB	BlastX
cso	Clostridium cf. saccharolyticum K10	Clostridia	sporulating	SpoIIIAB	BlastX
jeo	Jeotgalibacillus malaysiensis D5	Bacilli	sporulating	SpoIIIAB	(---)
lgy	Lysinibacillus varians (Lysinibacillus sp. GY32)	Bacilli	sporulating	SpoIIIAB	(---)
lsp	Lysinibacillus sphaericus C3-41	Bacilli	sporulating	SpoIIIAB	(---)
lyb	Lysinibacillus sp. B2A1	Bacilli	sporulating	SpoIIIAB	(---)
lys	Lysinibacillus sp. YS11	Bacilli	sporulating	SpoIIIAB	(---)
paek	Paenisporosarcina	Bacilli	sporulating	SpoIIIAB	(---)
rst	Rummeliibacillus stabekisii PP9	Bacilli	sporulating	SpoIIIAB	(---)
siv	Solibacillus silvestris StLB047	Bacilli	sporulating	SpoIIIAB	(---)
spsy	Sporosarcina psychrophila DSM 6498	Bacilli	sporulating	SpoIIIAB	(---)
ssil	Solibacillus silvestris DSM 12223	Bacilli	sporulating	SpoIIIAB	(---)
baco	Bacillus sp. OxB-1	Bacilli	sporulating	SpoIIIAC	(---)
btb	Bacillus thuringiensis BMB171	Bacilli	sporulating	SpoIIIAC	BlastX
ctc	Clostridium tetani E88	Clostridia	sporulating	SpoIIIAC	BlastX
jeo	Jeotgalibacillus malaysiensis D5	Bacilli	sporulating	SpoIIIAC	(---)
ppq	Paenibacillus polymyxa SQR-21	Bacilli	sporulating	SpoIIIAC	(---)
cso	Clostridium cf. saccharolyticum K10	Clostridia	sporulating	SpoIIIAD	BlastX
ctc	Clostridium tetani E88	Clostridia	sporulating	SpoIIIAD	BlastX
jeo	Jeotgalibacillus malaysiensis D5	Bacilli	sporulating	SpoIIIAD	(---)
lgy	Lysinibacillus varians (Lysinibacillus sp. GY32)	Bacilli	sporulating	SpoIIIAD	(---)
lyb	Lysinibacillus sp. B2A1	Bacilli	sporulating	SpoIIIAD	(---)
lys	Lysinibacillus sp. YS11	Bacilli	sporulating	SpoIIIAD	(---)
paek	Paenisporosarcina	Bacilli	sporulating	SpoIIIAD	(---)
rst	Rummeliibacillus stabekisii PP9	Bacilli	sporulating	SpoIIIAD	(---)
gel	Geobacillus sp. LC300	Bacilli	sporulating	SpoIIIAE	BlastX
jeo	Jeotgalibacillus malaysiensis D6	Bacilli	sporulating	SpoIIIAE	(---)
pbj	Paenibacillus beijingensis DSM 24997	Bacilli	sporulating	SpoIIIAE	(---)
pste	Paenibacillus stellifer DSM 14472	Bacilli	sporulating	SpoIIIAE	BlastX
baco	Bacillus sp. OxB-1	Bacilli	sporulating	SpoIIIAF	(---)
ibu	Intestinimonas butyriciproducens AF211	Clostridia	sporulating	SpoIIIAF	BlastX
jeo	Jeotgalibacillus malaysiensis D7	Bacilli	sporulating	SpoIIIAF	(---)
lsp	Lysinibacillus sphaericus C3-41	Bacilli	sporulating	SpoIIIAF	(---)
lyb	Lysinibacillus sp. B2A1	Bacilli	sporulating	SpoIIIAF	(---)
lys	Lysinibacillus sp. YS11	Bacilli	sporulating	SpoIIIAF	(---)
paea	Paenibacillus sp. FSL R7-0273	Bacilli	sporulating	SpoIIIAF	BlastX
paee	Paenibacillus sp. FSL R7-0331	Bacilli	sporulating	SpoIIIAF	BlastX
paef	Paenibacillus sp. FSL R5-0345	Bacilli	sporulating	SpoIIIAF	BlastX
paeh	Paenibacillus sp. FSL H7-0357	Bacilli	sporulating	SpoIIIAF	BlastX
paej	Paenibacillus sp. FSL H7-0737	Bacilli	sporulating	SpoIIIAF	BlastX
paek	Paenisporosarcina	Bacilli	sporulating	SpoIIIAF	(---)
paen	Paenibacillus sp. FSL P4-0081	Bacilli	sporulating	SpoIIIAF	BlastX
paeq	Paenibacillus sp. FSL R5-0912	Bacilli	sporulating	SpoIIIAF	BlastX
pbd	Paenibacillus borealis DSM 13188	Bacilli	sporulating	SpoIIIAF	BlastX
pbj	Paenibacillus beijingensis DSM 24997	Bacilli	sporulating	SpoIIIAF	BlastX
pdu	Paenibacillus durus DSM 1735	Bacilli	sporulating	SpoIIIAF	BlastX
pgm	Paenibacillus graminis DSM 15220	Bacilli	sporulating	SpoIIIAF	BlastX
pste	Paenibacillus stellifer DSM 14472	Bacilli	sporulating	SpoIIIAF	BlastX
pswu	Paenibacillus swuensis DY6	Bacilli	sporulating	SpoIIIAF	BlastX
rst	Rummeliibacillus stabekisii PP9	Bacilli	sporulating	SpoIIIAF	(---)
siv	Solibacillus silvestris StLB049	Bacilli	sporulating	SpoIIIAF	(---)
spsy	Sporosarcina psychrophila DSM 6499	Bacilli	sporulating	SpoIIIAF	(---)
ssil	Solibacillus silvestris DSM 12223	Bacilli	sporulating	SpoIIIAF	(---)
sure	Sporosarcina ureae P32a	Bacilli	sporulating	SpoIIIAF	(---)
bmyc	Bacillus pseudomycoides 219298 (Bacillus mycoides 219298)	Bacilli	sporulating	SpoIIIAG	BlastX
siv	Solibacillus silvestris StLB050	Bacilli	sporulating	SpoIIIAG	BlastX
btc	Bacillus thuringiensis serovar chinensis CT-43	Bacilli	sporulating	SpoIIIAH	BlastX
csr	Clostridium saccharoperbutylacetonicum N1-4(HMT)	Clostridia	sporulating	SpoIIIAH	(---)
tmr	Thermaerobacter marianensis DSM 12885	Clostridia	sporulating	SpoIIIAH	(---)

## Sheet: S9 Table
Genus	Class	Organism
Acetoanaerobium	Clostridia	Acetoanaerobium sticklandii DSM 519
Alkaliphilus	Clostridia	Alkaliphilus oremlandii OhILAs
Amphibacillus	Bacilli	Amphibacillus xylanus NBRC 15112
Anaerotignum	Clostridia	Anaerotignum propionicum DSM 1682
Aneurinibacillus	Bacilli	Aneurinibacillus sp. XH2
Caldanaerobacter	Clostridia	Caldanaerobacter subterraneus subsp. tengcongensis MB4(T) (Thermoanaerobacter tengcongensis MB4(T))
Candidatus Desulforudis	Clostridia	Candidatus Desulforudis audaxviator MP104C
Carboxydothermus	Clostridia	Carboxydothermus hydrogenoformans Z-2901
Cellulosilyticum	Clostridia	Cellulosilyticum lentocellum DSM 5427
Cohnella	Bacilli	Cohnella sp. 18JY8-7
Geosporobacter	Clostridia	Geosporobacter ferrireducens IRF9
Gottschalkia	Tissierellia	Gottschalkia acidurici 9a (Clostridium acidurici 9a)
Halobacillus	Bacilli	Halobacillus halophilus DSM 2266
Heliobacterium	Clostridia	Heliobacterium modesticaldum Ice1
Herbivorax	Clostridia	Hungateiclostridium saccincola GGR1
Intestinimonas	Clostridia	Intestinimonas butyriciproducens AF211
Jeotgalibacillus	Bacilli	Jeotgalibacillus malaysiensis D5
Laceyella	Bacilli	Laceyella sacchari FBKL4.010
Lachnoanaerobaculum	Clostridia	Lachnoanaerobaculum umeaense DSM 23576 = CCUG 58757
Limnochorda	Limnochordia	Limnochorda pilosa HC45
Mahella	Clostridia	Mahella australiensis 50-1 BON
Moorella	Clostridia	Moorella thermoacetica ATCC 39073
Paenisporosarcina	Bacilli	Paenisporosarcina sp. K2R23-3
Pelotomaculum	Clostridia	Pelotomaculum thermopropionicum SI
Rummeliibacillus	Bacilli	Rummeliibacillus stabekisii PP9
Salicibibacter	Bacilli	Salicibibacter kimchii
Symbiobacterium	Clostridia	Symbiobacterium thermophilum IAM 14863
Syntrophobotulus	Clostridia	Syntrophobotulus glycolicus DSM 8271
Terribacillus	Bacilli	Terribacillus goriensis MP602
Thermaerobacter	Clostridia	Thermaerobacter marianensis DSM 12885
Thermobacillus	Bacilli	Thermobacillus composti KWC4
Thermoclostridium	Clostridia	Thermoclostridium stercorarium subsp. stercorarium DSM 8532
unclassified Ruminococcaceae	Clostridia	Ruminococcaceae bacterium CPB6 Ruminococcaceae incertae sedis

## Sheet: S10 Table
Phenotype unknow
Spo0A	SpoIIIAA	SpoIIIAB	SpoIIIAC	SpoIIIAD	SpoIIIAE	SpoIIIAF	SpoIIIAG	SpoIIIAH	SpoIIQ	SpoIID	SpoIIM	SpoIIP	SpoIIB	GerM	Prediction	Minimal signature	Phenotype	Species	Family	Genus	KEGG_ID			red = preserved
1	1	1	1	1	1	1	1	1	1	1	1	1	1	1	spore_former	Spo0A-Q:AH-DM-GerM	unknown	Bacillus sp. 1NLA3E	Bacillaceae	Bacillus	baci			blue = addtional PO
1	1	1	1	1	1	1	1	1	1	1	1	1	1	1	spore_former	Spo0A-Q:AH-DM-GerM	unknown	Bacillus weihaiensis Alg07	Bacillaceae	Bacillus	bwh			red = not preserved
1	1	1	1	1	1	1	1	1	1	1	1	1	1	1	spore_former	Spo0A-Q:AH-DM-GerM	unknown	Bacillus sp. BH072	Bacillaceae	Bacillus	bacb			yellow = posterior inclusion to test the phylogenetic profiles signature
1	1	1	1	1	1	1	1	1	1	1	1	1	1	1	spore_former	Spo0A-Q:AH-DM-GerM	unknown	Bacillus sp. BS34A	Bacillaceae	Bacillus	bacl
1	1	1	1	1	1	1	1	1	1	1	1	1	1	1	spore_former	Spo0A-Q:AH-DM-GerM	unknown	Bacillus muralis G25-68	Bacillaceae	Bacillus	bmur
1	1	1	1	1	1	1	1	1	1	1	1	1	1	1	spore_former	Spo0A-Q:AH-DM-GerM	unknown	Bacillus sp. JS	Bacillaceae	Bacillus	bjs
1	1	1	1	1	1	1	1	1	1	1	1	0	1	1	spore_former	Spo0A-Q:AH-DM-GerM	unknown	Bacillus flexus KLBMP 4941	Bacillaceae	Bacillus	bfx
1	1	1	1	1	1	1	1	1	1	1	1	1	1	1	spore_former	Spo0A-Q:AH-DM-GerM	unknown	Bacillus amyloliquefaciens LFB112	Bacillaceae	Bacillus	bamf
1	1	1	1	1	1	1	1	1	1	1	1	1	1	1	spore_former	Spo0A-Q:AH-DM-GerM	unknown	Bacillus pumilus MTCC B6033	Bacillaceae	Bacillus	bpum
1	1	1	1	1	1	1	1	1	1	1	1	1	1	1	spore_former	Spo0A-Q:AH-DM-GerM	unknown	Bacillus vallismortis NBIF-001	Bacillaceae	Bacillus	bvm
1	1	1	1	1	1	1	1	1	1	1	1	1	0	1	spore_former	Spo0A-Q:AH-DM-GerM	unknown	Bacillus cereus NC7401	Bacillaceae	Bacillus	bnc
1	1	1	1	1	1	1	1	1	1	1	1	1	1	1	spore_former	Spo0A-Q:AH-DM-GerM	unknown	Bacillus cytotoxicus NVH 391-98	Bacillaceae	Bacillus	bcy
1	1	1	1	1	1	1	1	1	1	1	1	1	1	1	spore_former	Spo0A-Q:AH-DM-GerM	unknown	Bacillus simplex SH-B26	Bacillaceae	Bacillus	bsj
1	1	1	1	1	1	1	1	1	1	1	1	1	1	1	spore_former	Spo0A-Q:AH-DM-GerM	unknown	Bacillus pumilus SH-B9	Bacillaceae	Bacillus	bpus
1	1	1	1	1	1	1	1	1	1	1	1	1	1	1	spore_former	Spo0A-Q:AH-DM-GerM	unknown	Bacillus intestinalis T30	Bacillaceae	Bacillus	bit
1	1	1	1	1	1	1	1	1	1	1	1	1	1	1	spore_former	Spo0A-Q:AH-DM-GerM	unknown	Bacillus xiamenensis VV3	Bacillaceae	Bacillus	bxi
1	1	1	1	1	0	1	1	0	1	1	1	1	1	1	spore_former	Spo0A-Q:AH-DM-GerM	unknown	Bacillus sp. X1(2014)	Bacillaceae	Bacillus	gst
1	1	1	1	1	1	1	1	1	1	0	1	1	0	0	spore_former	Spo0A-AH-MP	unknown	Lachnoclostridium sp. YL32	Lachnospiraceae	Lachnoclostridium	lacy
1	0	0	1	1	1	0	1	1	1	1	0	1	0	0	spore_former	SpoIIIC-SpoIIIE-SpoIIIG-SpoIIIH-SpoIIQ-DP	unknown	Lysinibacillus sp. 2017	Bacillaceae	Lysinibacillus	lyz
1	1	1	1	1	1	1	1	1	1	1	1	1	1	1	spore_former	Spo0A-Q:AH-DMP-GerM	unknown	Paenibacillus sp. 32O-W	Paenibacillaceae	Paenibacillus	pow
1	1	1	1	0	0	1	0	1	1	1	1	0	1	1	non_spore former	Spo0A-Q:AH-DMP-GerM	unknown	Paenibacillus sp. IHB B 3084	Paenibacillaceae	Paenibacillus	paih
1	1	1	1	1	1	1	1	1	1	1	1	1	1	1	spore_former	Spo0A-Q:AH-DMP-GerM	unknown	Paenibacillus mucilaginosus K02	Paenibacillaceae	Paenibacillus	pmw
1	1	1	1	1	1	1	1	1	1	1	1	1	1	1	spore_former	Spo0A-Q:AH-DMP-GerM	unknown	Paenibacillus xylanexedens PAMC 22703	Paenibacillaceae	Paenibacillus	pxl
1	0	1	1	1	1	0	1	1	0	0	0	1	0	0	non_spore former	Spo0A-Q:AH-D-GerM	unknown	Eubacterium siraeum 70/3	Ruminococcaceae	Ruminiclostridium	esu
1	1	1	1	1	1	1	1	1	0	0	0	0	0	0	non_spore former	Spo0A-Q:AH-D-GerM	unknown	Hungateiclostridiaceae bacterium KB18	Ruminococcaceae	Ruminiclostridium	ruk
1	0	0	1	0	1	0	1	1	1	1	0	1	0	0		Not significant	unknown	Solibacillus sp. R5-41	Planococcaceae	Solibacillus	sob
1	0	0	1	1	1	0	1	1	1	1	0	1	0	0	spore_former	Spo0A-SpoIIIAC-SpoIIIAD-SpoIIIAE-SpoIIIAG-SpoIIIAH-SpoIIQ-DP	unknown	Sporosarcina sp. PTS2304	Planococcaceae	Sporosarcina	spos
1	1	1	1	1	1	1	1	1	1	1	1	1	0	0	spore_former	Spo0A-Q:AH-DMP	unknown	Thermoanaerobacterium saccharolyticum JW/SL-YS485	Thermoanaerobacterales Family III. Incertae Sedis	Thermoanaerobacterium	tsh
1	1	1	1	1	1	1	1	1	1	1	1	1	0	1	spore_former	Spo0A-Q:AH-DMP-GerM	unknown	Virgibacillus phasianinus LM2416	Bacillaceae	Virgibacillus	vil
Phenotype sporulating inferred/unknown
Spo0A	SpoIIIAA	SpoIIIAB	SpoIIIAC	SpoIIIAD	SpoIIIAE	SpoIIIAF	SpoIIIAG	SpoIIIAH	SpoIIQ	SpoIID	SpoIIM	SpoIIP	SpoIIB	GerM	Prediction	Minimal signature	Phenotype	Species	Family	Genus	KEGG_id
1	1	1	1	1	1	1	1	1	1	1	1	1	1	1	spore_former	Spo0A-Q:AH-DM-GerM	sporulating inferred/unknown	Bacillus amyloliquefaciens IT-45	Bacillaceae	Bacillus	bami
1	1	1	1	1	1	1	1	1	1	1	1	1	1	1	spore_former	Spo0A-Q:AH-DM-GerM	sporulating inferred/unknown	Bacillus amyloliquefaciens TA208	Bacillaceae	Bacillus	baz
1	1	1	1	1	1	1	1	1	1	1	1	1	1	1	spore_former	Spo0A-Q:AH-DM-GerM	sporulating inferred/unknown	Bacillus amyloliquefaciens XH7	Bacillaceae	Bacillus	bxh
1	1	1	1	1	1	1	1	1	1	1	1	1	1	1	spore_former	Spo0A-Q:AH-DM-GerM	sporulating inferred/unknown	Bacillus amyloliquefaciens Y2	Bacillaceae	Bacillus	bqy
1	1	1	1	1	1	1	1	1	1	1	1	1	1	1	spore_former	Spo0A-Q:AH-DM-GerM	sporulating inferred/unknown	Bacillus gibsonii FJAT-10019	Bacillaceae	Bacillus	bgi
1	0	1	1	1	1	1	1	1	1	1	1	0	1	1	non_spore former	Spo0A-Q:AH-DM-GerM	sporulating inferred/unknown	Bacillus kochii BDGP4	Bacillaceae	Bacillus	bko
1	1	1	1	1	1	1	1	1	1	1	1	1	1	1	spore_former	Spo0A-Q:AH-DM-GerM	sporulating inferred/unknown	Bacillus safensis KCTC 12796BP	Bacillaceae	Bacillus	bsaf
1	1	1	1	1	1	1	1	1	1	1	1	1	1	1	non_spore former	Spo0A-Q:AH-DM-GerM	sporulating inferred/unknown	Bacillus sp. Pc3	Bacillaceae	Bacillus	bacp
1	1	1	1	1	0	1	1	1	1	1	1	1	1	1	spore_former	Spo0A-Q:AH-DM-GerM	sporulating inferred/unknown	Bacillus sp. SDLI1	Bacillaceae	Bacillus	bacs
1	1	1	1	1	1	1	1	1	1	1	1	1	1	1	spore_former	Spo0A-Q:AH-DM-GerM	sporulating inferred/unknown	Bacillus sp. WP8	Bacillaceae	Bacillus	bacw
1	1	1	1	1	1	1	1	1	1	1	1	1	1	1	spore_former	Spo0A-Q:AH-DM-GerM	sporulating inferred/unknown	Bacillus subtilis XF-1	Bacillaceae	Bacillus	bsx
1	1	1	1	1	1	1	1	1	1	1	1	1	1	1	spore_former	Spo0A-Q:AH-DM-GerM	sporulating inferred/unknown	Bacillus thuringiensis HD-771	Bacillaceae	Bacillus	bti
1	1	1	1	1	1	1	1	1	1	1	1	1	1	1	spore_former	Spo0A-Q:AH-DM-GerM	sporulating inferred/unknown	Bacillus thuringiensis HD-789	Bacillaceae	Bacillus	btn
1	1	1	1	1	1	1	1	1	1	1	1	1	0	1	spore_former	Spo0A-Q:AH-DM-GerM	sporulating inferred/unknown	Bacillus thuringiensis HD1011	Bacillaceae	Bacillus	btw
1	1	1	1	1	1	1	1	1	1	1	1	1	1	1	spore_former	Spo0A-Q:AH-DM-GerM	sporulating inferred/unknown	Bacillus velezensis (Bacillus methylotrophicus JS25R)	Bacillaceae	Bacillus	bmp
1	1	1	1	1	1	1	1	1	1	1	1	1	1	1	spore_former	Spo0A-Q:AH-DM-GerM	sporulating inferred/unknown	Bacillus velezensis AS43.3	Bacillaceae	Bacillus	bamp
1	1	1	1	1	1	1	1	1	1	1	1	1	1	1	spore_former	Spo0A-Q:AH-DM-GerM	sporulating inferred/unknown	Bacillus velezensis CAU B946 (Bacillus amyloliquefaciens subsp. plantarum CAU B946)	Bacillaceae	Bacillus	baq
1	1	1	1	1	1	1	1	1	1	1	1	1	1	0	spore_former	Spo0A-Q:AH-DMP-SpoIIB	sporulating inferred/unknown	Clostridium baratii Sullivan (serotype F7)	Clostridiaceae	Clostridium	cbv
1	1	1	1	1	1	1	1	1	1	1	1	1	1	0	spore_former	Spo0A-Q:AH-DMP-SpoIIB	sporulating inferred/unknown	Clostridium butyricum KNU-L09	Clostridiaceae	Clostridium	cbut
1	1	1	1	1	1	1	1	1	1	1	1	1	0	1	non_spore former	Spo0A-Q:AH-DMP-SpoIIB	sporulating inferred/unknown	Clostridium formicaceticum ATCC 27076	Clostridiaceae	Clostridium	cfm
1	1	1	1	1	1	1	1	1	1	1	1	1	1	0	spore_former	Spo0A-Q:AH-DMP-SpoIIB	sporulating inferred/unknown	Clostridium taeniosporum 1/k	Clostridiaceae	Clostridium	ctae
1	0	1	1	1	0	1	1	1	1	1	1	1	0	1	non_spore former	Spo0A-Q:AH-DMP-GerM	sporulating inferred/unknown	Geobacillus sp. JS12	Bacillaceae	Geobacillus	gej
1	1	1	1	1	1	1	1	1	1	1	1	1	0	1	spore_former	Spo0A-Q:AH-DMP-GerM	sporulating inferred/unknown	Geobacillus stearothermophilus 10	Bacillaceae	Geobacillus	gse
1	0	0	1	0	1	0	1	1	1	1	0	1	0	0	spore_former	SpoIIIC-SpoIIIE-SpoIIIG-SpoIIIH-SpoIIQ-DP	sporulating inferred/unknown	Lysinibacillus fusiformis RB-21	Bacillaceae	Lysinibacillus	lfu
1	1	1	1	1	1	0	1	1	1	1	1	1	1	1	non_spore former	Spo0A-Q:AH-DMP-GerM	sporulating inferred/unknown	Paenibacillus mucilaginosus 3016	Paenibacillaceae	Paenibacillus	pmq
1	1	1	1	1	1	1	1	1	1	1	1	1	1	1	spore_former	Spo0A-Q:AH-DMP-GerM	sporulating inferred/unknown	Paenibacillus peoriae HS311	Paenibacillaceae	Paenibacillus	ppeo
1	1	1	1	1	1	1	1	1	1	1	1	1	1	1	spore_former	Spo0A-Q:AH-DMP-GerM	sporulating inferred/unknown	Paenibacillus polymyxa Sb3-1	Paenibacillaceae	Paenibacillus	ppoy
0	0	0	1	1	1	0	1	1	1	1	0	1	0	0	no_define	Spo0A-SpoIIIAC-SpoIIIAD-SpoIIIAE-SpoIIIAG-SpoIIIAH-SpoIIQ-DP	sporulating inferred/unknown	Sporosarcina sp. P33	Planococcaceae	Sporosarcina	spor
1	0	0	1	1	1	0	1	1	1	1	0	1	0	0	spore_former	Spo0A-SpoIIIAC-SpoIIIAD-SpoIIIAE-SpoIIIAG-SpoIIIAH-SpoIIQ-DP	sporulating inferred/unknown	Sporosarcina sp. P37	Planococcaceae	Sporosarcina	spop
1	1	1	1	1	1	1	1	1	1	1	1	1	1	1	spore_former	Spo0A-Q:AH-DMP-GerM	sporulating inferred/unknown	Virgibacillus halodenitrificans PDB-F2	Bacillaceae	Virgibacillus	vhl
1	1	1	1	1	1	1	1	1	1	1	1	1	1	1	spore_former	Spo0A-Q:AH-DMP-GerM	sporulating inferred/unknown	Virgibacillus sp. 6R	Bacillaceae	Virgibacillus	vig

[truncated: 1 more sheets: S11 Table]
